# Supplementary material for: Diversity, genetic mapping, and signatures of domestication in the carrot (Daucus carota L.) genome, as revealed by Diversity Arrays Technology (DArT) markers
Source: Mol Breed. 2013 Oct 26;33(3):625–37. doi: 10.1007/s11032-013-9979-9 (PMC3918115; doi:10.1007/s11032-013-9979-9)
Supplement: Supplementary file 2 — Supplementary material 2 (TXT 24 kb) [file 11032_2013_9979_MOESM2_ESM.txt]

>crPt9884824
TAACTCTTGACTAGCACACTATTAATATCTAAACTTTATGTGGTTTTGTTGGCACCATGCACACGGGTATAATCTGTAGTCATAACACTTTGTGAATGTAAACCAAATAAATGATTGAGAGTGTTTGTTACTATGTTATTACTGACTTTTTTTTGGGTTAGATCTATCCTAATTATGCAACTTGATTGCGCTTGAGAGCTGAATTTTTTTTTT

>crPt9894594
TGATGGATCCAGTGCAGTTCTAAGTACTGTTCTTTTGGTATTTTTATCTCTGCCTGCGGAAATTTAAAGCAGAAAATTGTCTTAAAATTGCTCTCATATGGACTACAATAACTAATGGTAAAAAATGCAACTTTTAGGAGACTGATAATCTTTTCTTTACCAGGAATCACGGATGGGGGTGATGGCGGAGACAGCTGCTGCCTTGGCGGTGGTGCATTAACTGGAGAAATTTCGTTAAAAAAATGTCTGATATCATAGATAAGCTTACAGCTGGGATTAAAAATTTGCCTGCCAATTTTTCCACTACAACACAATGGAATTTGTTCAGTAACCGTATCAAGACAATCACTGCACTGCGTTGAAGATAAATCAGGAGTACACTGCATAAGCCCCCATATAGTCAAGAAGTCCGGGCCACTTACATTCCCAGTGGCAAACTTTTTTCCTGCACTGGATCCATCA

>crPt9891905
TTGTATACGACTCACTATAGGGCGAATTGGGCCCTCTAGATGCATGCTCGAGCGGCCGCCAGTGTGATGGATATCTGCAGAATTCGCCCTTGATGGATCCAGTGCAGAATGGACAGCTAGGGTTTGATCATGATCATAATAACCATCTCTCTTTGTTGAGTAATTACGCGGGCAATGAGCATGGATCATTTCTTGAGGCCATGAGGTATGGGAATTTTATGGAAGCCCCACCGATTAATAATGGTTTGCAGAATGTTTATTATGGTGATCAGGATCATCATTTTGAGAATGCTGGGAACATGAGTCATGAGGAAATGGGGAATTTGCCTTATGAGGACTTGATGAGTGGTGGTGGGGCTGGTTCTAGTGGTGCCACAACAACTGCACTGGATCAATCAAGGGC

>crPt9895272 
TGATGGATCCAGTGCAGGGTTGTACAGGTATAGATTAGGAGATGTGGTCAAGGTGATGGGATTTCACAACTCAACCCCGGAACTCCAGTTTGTTTGCAGGCGTAATCTTCTGCTCACAATCAATATTGACAAGAACACTGAGCGGGATTTACAGCTATCAGTAGAATCAGCAGCCAAACTTCTGGCTGCACTGGATCCATCA

>crPt9892498
TGTATCGACTCACTATAGGGCGAATTGGGCCCTCTAGATGCATGCTCGAGCGGCCGCCAGTGTGATGGATATCTGCAGAATTCGCCCTTGATGGATCCAGTGCAGGGTTGTACAGGTATAGATTAGGAGATGTGGTCAAGGTGATGGGATTTCACAACTCAACCCCGGAACTCCAGTTTGTTTGCAGGCGTAATCTTCTGCTCACAATCAATATTGACAAGAACACTGAGCGGGATTTACAGCTATCAGTAGAATCAGCAGCCAAACTTCTGGCTGCACTGGATCCATCAAGGGCGAATTC

>crPt9895649
TGATGGATCCAGTGCAGGTGAATGCGAAAGGAATCCTCATTACATGGTTGGTTCCAAGGTTGAGAAGGGATATTGTAGAAAGAGTTGCAATGTGCGTTCTTCATAAGAATCTTAACAGGAACTTAAATTGACCTACATTTTTTTAATAAAGCAAAGAATTGTACTTTTTTGTGCTTGTTTCTTCGCAAATGTTAGAAATAAAGAAAAGTGGAAAAAACGAGTTTTATATTAATCTCATCTAGGGAACAAATGAAGCCTTAGCAGTTGAATATCATGGTTTCTGACAATTTAATGTTTCTTTTGTGGTCATACTGACTTGAGTATTCAACATAGTCAAGCTGCACTGGATCNATCA

>crPt9884019
CGTTGGCAAGCCCTAGTAGCTCACCGGAGGTATTTCACTCTGTAATGTTCTCACGACTCTTTTGCACAATGTAGATCCTGGTAGGAGAAGCACGCCTTTTACATATCAGAGTTTATTTCTAGTTTATAGATTTTGTTCCTGATAAAACGTCTCCTGAAATTTCTAAAGATCGC

>crPt9884352
TGGCGCAGCCTGCAAGAAGCAAAATCATTCTGACATATTCTCTGGATTGATTTGAAGTTCATGAGTTCTTATTTCGGAAGTGTTTTTTATTAACAAAAGATGAAATAACCTGGATAAGGATGATTTAAGTACGCAGAAACTGAGTAGAGGAACTATTTCATACTAATTTCAATTGTACCAAACTTAATATTTCTACGAATCTCATCTGATAATGAAAAATCTTCATTAGTGCGATCTTTAGAAATTTCAGGAGACGTTTTATCAGGAACAAAATCTATAAACTAGAAATAAACTCTGATATGTAAAAGGCGTGCTTCTCCTACCAGGATCTACATTGTGCAAAAGAGTCGTGAGAACATTACAGAGTGAAATACCTCCGGTGAGCTACTGGGGCTTGCCAACGATACAGGCTGCACTGGATCCATCAAGGGC

>crPt9894567
TGATGGATCCAGTGCAGGGTCTCCTAAAACATGAGGGAAAAGAAAAGTTTGGTGAGGCCTATCAAGAGTGGCAAAAAGATCCAGCTAATTTCTGTATAGATGGCAACTATCCAGTTAGGCAACTATGGGAGCGCGCAAGAAACTGTTGGGATAAAATCTTACTCCACGATAGCAGATCTGTTCTTGTGGTTGCTCACAATGCTGTTAACCAGGCTCTTATTGCTACAGCAATGGGTACTTGTCATCTCTTCTGTGAATTGCACTGAATTTATGAAAACTGAGAATCATATATCCTCGTCACCTATTTGGTTTCAGGATTAGGAACTGAGTACTTCAGGGTTTTACTTCAGAGTAACTGCGGTGTAAGTGTGCTGGATTTCACCCCACGACTTGATGATTTGCCTCCTTATGTATGTCTGAATCGTTTGAATCAGGTAAATAACCGTTTAATGCGTGGAACCTTATATTTAAGATGATAACCTTGCTTGTGTGTTTAGTTCATCAGGGCATGAAGGCAAAGATGTTGGTTTAAATTTATCTACAATATTTTGTATCATGCCTATGTATATTATAACAGCGTCGCTACCAGTCTGCACTGGATCCATCA

>crPt9890134
CTTAAAATGGCTGGCTTCGTTTTTGTAATGTTCTTTTGCTGGATTGTGTATTCATTTGTTACCATGAAGTCTCTATCATTGTCAAGCTTTCTGTCTGTTGAACTGAGTACTTGGAAACTTACACAACTTCCAAGTTAATTTGTTTAATCTTTAGGCAAGTATGGACTTAGTTGCCCTGTGATGTACCTAGTTGTTTATTGTTTGTTCTATCGGATTGTAATCTTTAGATCTGCACTGGATC

>crPt9893190
ATGATGTCAATGGTGGGCGGCTAATATTTTACGATTTTGGAATGATGGGAAGGTATACATATCTCTACACTTTAGGACCTCTCAACTCANAAAAGCTATCTTGTATTATTACTGTATATGTGTGTATTTCGTCTTAAATGTTAAGTTTTGACTGCTTTCAGTATAAGTCAAAATATTANAGAGGGCCTGTTGGAGGTATTCTATGGAGTATATGAAAAGGATCCAAACAAGGTAATTACTATTTACTACACTCTAATATCTTTTTTGTGATTATGATCCAAGTTTANACAGTGTCACAAACTTATGATCAACCAATGATTATTTTAGTTGTAATTTTATAGAGTCCATAACTAGAACAGGTAGTTAGTGCAACATTATTTGATCTTTCAGTTGATCCCTGGTTTAATCTGATTGATTCTTGCCATTTTTAGATTATTGCATCACTATTAAAATTCATACTTTACTGCACTGGAT

>crPt9891525
GGAGGGATTAGAAGCACTAGTTATTATATCAAAATTTGAAGGTGATAAAGGAAAGATCAAACCTGCATGGGCAGCTCTAGCTGAATACCCAGATAGCATAAGCCCTATTGTGTCGTGCATTACTGATGCAAATCCCTTGTTGCTTGATAAGGCTATAGAGATATTGTCACGGCTATCTTTGGCTCAACCGGTTGTTTTGGGGAAGGAAATTGTTAATGCCTCGGAATGTATATCATCTATTGCTAGGGGGGTAGTTAGTTCTTCAAAGGAAACAGTCAAGATTGGAGGAACTGCGCTTCTTGTTTGTGCTGCCAAAGTGAATCTGCACTGGATC

>crPt9891992
GGATTTGCATTGCGGAAGTAGAGCTCCACCACCACCATCAGCACCTCTGCTCCCAGCCATCAATGCTTCAAGCCGTAAATATTTAAAATTTGTGTTTTGCGTAAACTGAATTGCTAATTTAATTAGTTGCAATACAAGAAAAGATGACGATTAATTATTTTTCAGCTTGTAATCTTGTGTGGTGTGGGAACGGAGAGTGCATAGTAAATAGAGATAGCCACTACTGCAAATGCAACCAAGGGTCTTCCAATTACTTGGATGATTCTTCCTTTGCTTGTTTTGAACCATGTAAGTTATTTATTTTCTATCAATTCCTTTTTTTCGCGAAATTTTCTTGCATCATTCAGAATTATCATGATAGTAAACATGGTACAAAATTTCTTAAATTTGGCTATGCAAGTGTCACATGAACAAAATTTTATATACAGGCTACTTCGGAGAAGATTGCAAGAACCTGCAATTAGGGCCACTACCACAACTACCACCGCTACATCTGCCACCATCACTACCCTCAGTACAGCTGCCCCCGCCACTGCACTGGAT

>crPt9895491
TGATGGATCCAGTGCAGACCCAGAAATGCTTCTCCAAGAAACATTCTACATTTAGAGGCAAACAACTCGGACAGGTAGTAATCAAACTAAAAAAGAAATAACAATATTAGAAAAGTGACAGCTTATTCAACCATCATTTTCCGGAATATTTGACCCCTGTACTATAGCTTCCGTTCAGAGCTACAATACAGAGTAAAAACCTTCTATACGGTAACATTTGAAAGTTACTAATCCCACTTACACAATTTTTAACATAAACTACTAAGTTAAGCAGCACTGCACTGGATCNATCA

>crPt9890718
TATACGACTCCTATAGGGCGAATTGGGCCCTCTAGATGCATGCTCGAGCGGCCGCCAGTGTGATGGATATCTGCAGAATTCGCCCTTGATGGATCCAGTGCAGTGCTGCTTAACTTAGTAGTTTATGTTAAAAATTGTGTAAGTGGGATTAGTAACTTTCAAATGTTACCGTATAGAAGGTTTTTACTCTGTATTGTAGCTCTGAACGGAAGCTATAGTACAGGGGTCAAATATTCCGGAAAATGATGGTTGAATAAGCTGTCACTTTTCTAATATTGTTATTTCTTTTTTAGTTTGATTACTACCTGTCCGAGTTGTTTGCCTCTAAATGTAGAATGTTTCTTGGAGAAGCATTTCTGGGTCTGCACTGGATCC

>crPt9884328
AAGCTACTCTCATTGAAAATATAAGAAGCGATGTTAATTTGTTTTGTCTGCAACCGTACGACACGGTTTGGGCATTAGCTACAGCAGTAGAGAAGTATGGAGGACTTCAATCTTCATCATCTAGTTATAATGATACAACATCAGCTCTTAGTTTTCCAATTACTCACATTTATATCAATTAACATGATACAATATATGGGCTATAGTCAATAAGGGTATAAAATCTACAAGATGATCTGCCAACAACTACATGGAAACATGAGTTGGGGGTGTCCATTCAATTGGGACCCCAACAACTCAAGTACATGACTTTTCTAAGCGATTCTTCAGACTGTACAGCCTTGTCACTCTGATCCCTAAAATTACTACTTAAATGCTTCTTGGTCTGATGAGCAAACGAGGAAGAAGAGGACTTGAGATTGTTCTTGACGTGATGGTGAAGTGATCTCATGGTGTAATTCCATCTGCACTGGATCCATCAAGGGC

>crPt9894532 
GAATTACACCATGAGATCACTTCACCATCACGTCAAGAACAATCTCAAGTCCTCTTCTTCCTCGTTTGCTCATCAGACCAAGAAGCATTTAAGTAGTAATTTTAGGGATCAGAGTGACAAGGCTGTACAGTCTGAAGAATCGCTTAGAAAAGTCATGTACTTGAGTTGTTGGGGTCCCAATTGAATGGACACCCCCAACTCATGTTTCCATGTAGTTGTTGGCAGATCATCTTGTAGATTTTATACCCTTATTGACTATAGCCCATATATTGTATCATGTTAATTGATATAAATGTGAGTAATTGGAAAACTAAGAGCTGATGTTGTATCATTATAACTAGATGATGAAGATTGAAGTCCTCCATACTTCTCTACTGCTGTAGCTAATGCCCAAACCGTGTCGTACGGTTGCAGACAAAACAAATTAACATCGCTTCTTATATTTTCAATGAGAGTAGCTTGTTGCTGCACTGGATCCATCA

>crPt9885142 
TAGTGACATTAAATGATTTATGATCTCCTCTGCCACTAAGACGTGTAGAGAGTTTCGTATGAACAAATGTCTTTATTATCTACAAATCATATTTGTGTAGAGTAACACCGCAAGACCCCAAAACTATATCTTACCAGAAAAACTATTGCGAGAGGAAAATAATTACCAGCCATTCTCTGTCGCCTTGGATCCCTTCTGGATCAAGCTCCTTGATGGCCACTTCCGTTTTAACGTAACCAGGCCTAACATTTTCATCTATAACTCCTTTGTACACAATTCCGAATCCACCCTCTCCGAGAACTTGGTCGGGGCGAAACCGCTTGGTAGCCAACCTCATCTCTTCATATGTAAAGATATCAAGATTACTATTCCCAGGATTTTGACGAAGAGACTTGACATCTCTGGGTATCACCACAATACTGCTCGGATATGTGGTTCTCTTTGATTCAGCAGAGTTTTGGAACTTGGAATCTGCTTTGAAGGG

>crPt9895225 
TGATGGATCCAGTGCAGACACAACAGCAGTTTGGCTGATACTTAATATTTACTTACATCAGAAGGGCAATTTTCACTCGCTTAACAACTTATGTGGGTCTGCTACTGATTCTCGCAATTACAGGCCCCAACTTAATTCATGCTACTCCAAAGTAGAAGCCTGGAACAGTTAATTATAACATCAGAAAGATAACTAAATTTTTGATAGTTAAATGAAATCCACTGAATGACGTGAAAAGTAAATTATTTCTAACATATTACATTTTTTTGGACACTTCCGTTTAAAGCTGATACCTTGGCTCATAACAAGAATGTGTGAATTGTTTCTGATCTAAAAGCCTTTGATTTGATTGTATTCCGAGTTCAGGTTAGCAAGTTTGACCGCAGTCCATCAAGATCAAGAAGCCGAAGTAGGAGCCGGAGTAGGAGTAGAAGCTTAAGAAGGGATAGGAGGTAAGCCTCTGTCAATACTTTGTATACGTCCTGCACTGGATCNATCA

>crPt9890213 
AAACTAGCACGCTTTCTTTTGTTGGTGTATAACTGTATATGATATATAAGTTTCTTTTGTAAATATTGATGTGATTATATGGGCAGAGGCTGTTGCTGATGCAAACAGAGCTATTGAACTGGATCCAGCAATGGCCAAGGCATATTTACGTAAAGGGTGAGGATCTTCTTAACGTAAGCTTGTATATGTATATTGATTTACCTGCCCAAGTGTCCGAGAATGAGAACAAGTGTCTGTGTACATACAAAATTACAAATAGATTTATTAGTGTGGTAGTGATTAGAGACCTGAGTACTTTTTGTTCATTATATTCTTGCCTGCACTGGATCCATCAAGGG

>crPt9894977 
TGATGGATCCAGTGCAGTACTCAAGGCTCAGCTATTATTCAAATATACATTACACCTACACCAATGAAGTGTCCTATGTACATAAACAACATTCCAAAAATTAAATTCCCACTTAAAGTACTAGCAGTTATACATTAATGACATAATAAGTCTTCTAAGCACAAACTAACAAGAAATTTTATTGACTTATGATCAAATAATTGAGTGCAGACAAATGTTAGTTCCACAAAAAAGTTCAACATGACAACATTAGTGATTAACCATCAGTAGTCATGCAGTAGGATCACCATGTATAGGATTAAAAAATGTTCCTTGGCTGTATGAACTGATGTCAAAAAAGATATGCTGCACTGGATCCATCA

>crPt9894100 
TGATGGATCCAGTGCAGTTTGTTGAACCAGCTCTGGACAGTAGACATGTTTAGTCTTTTGCTATGAGCATCGGACAAGAGAGCATCAATCTCTTCCAACCTTTCTTGCAGCGTTACAAGATTTTCCTGAAGATTCCAAGCCTGGATCAATTCTTCAGCTGCAAGTGAAACGAGCTTGAAAACCAGACCACTAGCCAGATCGGTTACAAATGCATCAGCCATCTTTATCAGTATAGTTGTATGAAAATTATAATTTGATACTCCAGCAACTCCACTGCGTACAAGTTAAATTACAATGTAATAATGCAGATTCTTGGCCCGGATAAGGTTCAGCAGAAACGAGTGAATATTGATCAGTTCATCTGCACTGGATCCATCA

>crPt9894963 
TGATGGATCCAGTGCAGTCTTTGAAGATAAGGGTTTTCTAATACTTCTGTCTATTGTAGCTATAGGTCTAGCATACTGTGAAACACTGTCTACGTGATTTTACAGGCAGTAAGTCAGAAAATGATGTGCCCTAAAGAAATCTCATATATTTCCCTGAATTCAGTACTCATATTGCCCCCACTGTCCTGCTAGTTTCGTTTTCCACTGAGTTTGTACTTGTACATCCTGATCTTTCATTTTCATCTTCATTAGCATTTCTCCGAGTTCTTTGAATCCTCTGATTGGAACTAGGATCTTGCTATGCTTAAACATTTCAGTTGCACCTGCTGCACTGGATCNATCA

>crPt9892060 
GAACCAGCTCTGGACAGTAGACATGTTTAGTCTTTTGCTATGAGCATCGGACAAGAGAGCATCAATCTCTTCCAACCTTTCTTGCAGCGTTACAAGATTTTCCTGAAGATTCCAAGCCTGGATCAATTCTTCAGCTGCAAGTGAAACGAGCTTGAAAACCAGACCACTAGCCAGATCGGTTACAAATGCATCAGCCATCTTTATCAGTATAGTTGTATGAAAATTATAATTTGATACTCCAGCAACTCCACTGCGTACAAGTTAAATTACAATGTAATAATGCAGATTCTTGGCCCGGATAAGGTTCAGCAGAAACGAGTGAATATTGATCAGTTCATCTGCACTGGATCCATCAAGGGCG

>crPt9895632
TGATGGATCCAGTGCAGAAAGTCCTCACGTAAGTTTGATTCACATGGCCAAGAAATGATGGGGTTGAAATGGTGAAGCTAAGAAGGATTAAGATGTCGTTGAATGATTATTGATGCTTGCAAAAAGCACATGGCCGAAATCTTTTGTGCACACGTTCACATTTTAGAGTGCACATAAGAACAGGGAATTTTGAATTTATTTTACCTTCCATTTATATAGGTTTTACAAAGGTTATTTTCACTTCCGACCAATGGCTAGATTGTTGTAATGTCTATTATTTGAGGAGGAACAAGGTAGAGGAAAATTAGGATTAAATGTAATACTTACAATTAATAGACTTAGTGGTTGACTATACTGCACTGGATCNATCA

>crPt9895313 
TGATGGATCCAGTGCAGGTGCAGGTAAACTGGACATTACAATTTCTGAATCTGAGTTTTCAGGCTCTGGTGATGTCTGTGATTGTGTGAAATGAATTTCTATCTGTAGACGGTGATGAAGCGGAATTGATGCTATTAAACCTTTCTTCATATCTGCCTGTAATTCTCTGATGGGAATTGCAGCTAAGAAATTCTTTATGTACTCCTTGCAAGACTCCTTCCCCGCGCAAACAACCTCTTCTTGATCATTATTCACTATTTCATCGGGTTCTTTTTCTACTGCCTTCTCTGCACTGGATCNATCA

>crPt9895450 
TGATGGATCCAGTGCAGGGGCTCAAATTGGTAAAAGGAGCAATAATAATGGTATGACTGGTGTGACATGGTGATTCCAAAGCTTAATGAAAGAAAAGGGGGATTGAATGAAGAAACAGAATGAAAATAGGAAATGAGGAATCCATTCATCTCATTGCAAGGTACCTTTCAATCTCTATTTGTAGAGCTTACGGAGTTTATTAACGTATTAACATAGACATATAGCAAATCAATGAATAAAAAGCAAACTCTATTATAGCAAACTGTTGAGATTAAACTCGTAAACAGATACAATGATCAATAGTTGCAATCTGGTGTATAAAAGAGGAATAAACAAAATACCCACAACATCTGTCTGCACTGGATCCATCA

>crPt9894554 
TGATGGATCCAGTGCAGAGTTCTGACTACAAAGGCCTACTTTGCCGAACTCCAAAACTATCACTGATATGTGGACTTATCCGTCTTATCATCATGATATCAGAGGTGAAGAAATGACCATGAGGCATAACCCTAAGCTCAAAATGGGTGCTCCTGCTAAAATGACGACTACGTTATAAGTTCTGTCACTGTTGGGAACGGTAACATGCTACTGCCTAGTAAGGCAAACATTAAGAGTTTATGTGATACGAATCCTAGCAACATTTATTGTGTAATTACAGTTATAATTTTATTGTCTTACTCTTATACTTATGAATGATGATGGCAAATGTTAATACATGTTTCTAATCATATAGTGCTCGCTTTTTGCTTTAAAGCAGGTGTAAATATGGTCTTGTTTTCCTCCATGGCTCCATAACATATGAACTACAAAGCTTTGACCCATTAGACACTCATAAAATTCTCAAAGCAAAAGGGAACCAGAGACTCACCTGCACTGGATCCATCA

>crPt9884357 
CTCTGGTTCCCTTTTGCTTTGAGAATTTTATGAGTGTCTAATGGGTCAAAGCTTTGTAGTTCATATGTTATGGAGCCATGGAGGAAAACAAGACCATATTTACACCTGCTTTAAAGCAAAAAGCGAGCACTATATGATTAGAAACATGTATTAACATTTGCCATCATCATTCATAAGTATAAGAGTAAGACAGTAAAGTTATAACTGTAATTACACAATAAATGTTGCTAGGATTCGTATCACATAAACTCTTAATGTTTGCCTTACTAGGCAGTAGCATGTTACCGTTCCCAACAGTGACAGAACTTATAACGTAGTCGTCATTTTAGCAGGAGCACCCATTTTGAGCTTAGGGTTATGCCTCATGGTCATTTCTTCACCTCTGATATCATGATGATAAGACGGATAAGTCCACATATCAGTGATAGTTTTGGAGTTCGGCAAAGTAGGCCTTTGTAGTCAGAACTCTGCACTGGAT

>crPt9893725 
TGATGGATCCAGTGCAGGTACCGTGTGAGCCATGTAAGTACCTGCAAGCCATGTAAGTTTCAGTTGTGAAGCTAGTTCAATGCTACCACTGCTATTGTTGAAAGACTTGGAGCATGTCAACCAAAGCTTATTACAATGATTTTCATGTACATGATACAAGTACTAAAGTTGATACTAAATAAAAAAAACTCAGACTAAAAACTAAAATCAAGCTGGTCTGACAGCATATCGTACAACATTAAAAGGCTACAAAATATAAAACTATGATTGATTAAGAAATTCCGATACCAAAGTGTAATTTGCTTCCACAAATGACAGTTTATGACTCGCAAGCATGCACACTGCACTGGATCNATCA

>crPt9895270 
TGATGGATCCAGTGCAGGTACCGTGTGAGCCATGTAAGTACCTGCAAGCCATGTAAGTTTCAGTTGTGAAGCTAGTTCAATGCTACCACTGCTATTGTTGAAAGACTTGGAGCATGTCAACCAAAGCTTATTACAATGATTTTCATGTACATGATACAAGTACTAAAGTTGATACTAAATAAAAAAAACTCAGACTAAAAACTAAAATCAAGCTGGTCTGACAGCATATCGTACAACATTAAAAGGCTACAAAATATAAAACTATGATTGATTAAGAAATTCCGATACCAAAGTGTAATTTGCTTCCACAAATGACAGTTTATGACTCGCAAGCATGCACACTGCACTGGATCNATCA

>crPt9890532 
TATAGGGCGAATTGGGCCCTCTAGATGCATGCTCGAGCGGCCGCCAGTGTGATGGATATCTGCAGAATTCGCCCTTGATGGATCCAGTGCAGTGTGTCCAAAATCAAGGTGTACTACTTTCTTGAGAGGTGAACAAGGAGACTAACATATAAATATGTCCTTGGAGAATAAAAGCGGTATACAAATCTGAATATCCATTCGTTGATTACCAATAAAACACCGATAAGATGCAATTAAACAATTTTAGTTTCTTTAAGTTCTTTCATACACAAGTGAGCAAAAGTTAAAGGAAAAAACACCATAAATCAACTATTACAGCAATGTCAAAGTGGACAAACCTGCACTACACCTACAAGTGGAGAAGAAGGAACATCACCAAATATGTGAATTGAAACGGTAGCCATAGCCATAGATAATGGTCTTACACTTGGTTTAACACAATGAAGACATACAAAATTTACAGGGCCCTGCACTG

>crPt9885102 
AACACTGATATTCTCTTAAAGAACAAGCAAATACAATGAAAAATAAGTGCAGCCTTAAATTTATGATACATTCTACGAGAGAAGGAATACCAAGACTGTGAGAAATAATAAGCCTAATGACATAATATATCAGACAGATAACATGATAGGACAATCAGGGAAACTTACGTAAAAAGCATCCTGCATTGGCCAGCCACCTCGTAACCTGGAAATATCCTTTGTAACTATATCTCTTCCTGCACTGGAT

>crPt9895615 
TGATGGATCCAGTGCAGAATGCAAGTTTATTAAGGTTATTATGGGTACAAAGGTATGCATTTCATGTTAACCCTTTTAAAAGTAAAAAATCTTATGTATCCATTGAAAGTCTCCCTTATTTTTCTCTCCTTCAATGTCACAGAATTAATACCATAAATTTATACTAGCCCCCCTCTCAAATTTCTGTTCTTAAAGCTTTATTAATCAATAGATAATGGCTTCCAATTCGCAACCTGCAAATCTCCCTCCCATAATCACCCAATCCAGTGCAGCCCCGGGCGGCTCCGTAGACCCCCAACCCCCTGTTGCAAACCCTGCACTGGATCNATCA

>crPt9895395 
TGATGGATCCAGTGCAGAATGCAAGTTTATTAAGGTTATTATGGGTACAAAGGTATGCATTTCATGTTAACCCTTTTAAAAGTAAAAAATCTTATGTATCCATTGAAAGTCTCCCTTATTTTTCTCTCCTTCAATGTCACAGAATTAATACCATAAATTTATACTAGCCCCCCTCTCAAATTTCTGTTCTTAAAACTTTATTAATCAATAGATAATGGCTTCCAATTCGCAACCTGCAAATCTCCCTCCCATAATCACCCAATCCAGTGCAGCCCCGGGCGGCTCCGTAGACCCCCAACCCCCTGTTGCAAACCCTGCACTGGATCNATCA

>crPt9894817 
TGATGGATCCAGTGCAGGTGCTTGTAGCATGGCCATTGGGGAATTCGTGTCAGTATATTCTCGATACGACACAGAGATGGAACAAATAAAGAGGGAGGCCATGCATGGAACTGTTGGGAAGGCTGAGATAGAGGCCAAGAAAAAGAAGTTGCCGAGTCCTCTTAAAGCAGCAGCCGCATCAGCATTGATGTTTGCTGTAGGAGCCATCGTGCCCCTGCTGGCTGCACTGGATCCATCA

>crPt9891252 
TACGACTCACTATAGGGCGAATTGGGCCCTCTAGATGCATGCTCGAGCGGCCGCCAGTGTGATGGATATCTGCAGAATTCGCCCTTGATGGATCCAGTGCAGTAACAAGGCCTTATAAATATGGCGTGTGTCCAGCACATTCCACCATATCTATCTTCAACAAATTATACAAAGTACTAATACATTCTCAAATTTCTCAGAAACCTTTTTCTAATCATGGCAGTAGCCATCAAAGTGCATGATCATCCCACCAAAGATCTTGAAGATCAGACCACGAAAGCACTCAAAACAGATAAGGCTTTTGATTATTCCAAAAGATCACAGTGGCTTAGAGCCGCTGTGCTGGGAGCAAACGATGGCCTGCTCTCAACCGCGGCTCCGATGATGAGAATAGGAGCTGTTAGAAAAGATAACAAGACCACGATCCTCACTGGGATTGCCGGGCTAGTTGCAGCCTGCACTGGATCAATCAAGGGCGAAT

>crPt9891763 
TGTATACGACTCACTATAGGGCGAATTGGGCCCTCTAGATGCATGCTCGAGCGGCCGCCAGTGTGATGGATATCTGCAGAATTCGCCCTTGATGGATCCAGTGCAGTAACAAGGCCTTATAAATATGGCGTGTGTCCAGCACATTCCACCATATCTATCTTCAACAAATTATACAAAGTACTAATACATTCTCAAATTTCTCAGAAACCTTTTTCTAATCATGGCAGTAGCCATCAAAGTGCATGATCATCCCACCAAAGATCTTGAAGATCAGACCACGAAAGCACTCAAAACAGATGAGGCTTTTGATTATTCCAAAAGATCACAGTGGCTTAGAGCCGCTGTGCTGGGAGCAAACGATGGCCTGCTCTCAACCGCGGCTCCGATGATGAGAATAGGAGCTGTTAGAAAAGATAGCAAGACCACGATCCTCACTGGGATTGCCGGGCTAGTTGCAGCCTGCACTGGAT

>crPt9890955 
GTGAACTCATTGTCAGAGTATGTAATCTTCATGTAGAAGTAAGTTAATTTCTGTACTCCTGATTAGCTGATATGGCAAATATTTTTTTTAATCACTTTTATTTCCTTTGTATCTATGATAACCTATTTCAGTTCTTTCTGTAGAATATGGATGTAAGGCTTATCTATGCCTGCTGAAGTTGATTAAACCATACCTTCCGATTAGTAGACATTTGGACACACTCTTTACTGTGCTGCCGTTGCTGGTACACAATTGTAAACTATAGCTCAGCTTTTAGAAGTATAATTCTTCTACTTCAAGGCTGGCATTTCATCGCATACATTCTACACCCTCAGTAAAAGAACCTCTGCGCATCATTATTCATTATGGCTAATGATAAATGAGGTTGAGGTATTAGAGTGTTAGAATCTGATTCAATTTTTCCGGTTCAAATTCCGGTCCTGCATTTTCTCAGAAATTTTACTTGTTTACTCCAGTACATTTAGTGGGATTCTTATGCCCATGAAGGCTAATAAGCAAAATGCTTTCTTTTTTTTATGTATACAACTATACAAGTGGTCACTGCACTGGATCCAT

>crPt9894591 
TGATGGATCCAGTGCAGTAAGGTAAGGCACGCACGGTACTAAAAATGAGTCCACTTTCCCGCAGTCTAGAGCGGCCTCAGCAGTAGCCATAATGGCTATCAATGCTATTACTGATATGATGGCTCCCTTCATCTTGTTTGCGGATTTTGATGTATGAGCTAGCTGAGTACTTGGTTGTGGTTTGAGAATTGAGATGATATGGTTTGTTCATCTGATGGAGGGTTTATATAGTGGTTTGGCGAGGGGTTGAGAGAGGAGTTTTGAATCGTTTTGGACTTGTTATTAGCTTTTTTACATCACTTTGCTGCACTGGATCCATCA

>crPt9893298 
CTATAGGGCGAATTGGGCCCTCTAGATGCATGCTCGAGCGGCCGCCAGTGTGATGGATATCTGCAGAATTCGCCCTTGATGGATCCAGTGCAGAATCAAGCATTCAACTACAGCCATTAGATAAAATTTATTTGTTTCAGGTTGCTGGATATCAGAATTAACACCAAGTTAACTAGGTGAGGTCTATTCACATATATTGTTTCTTTTCTCAAGAATCTAAGTGTATGGCTTATCCGTCAAAAAAAAAA

>crPt9895774 
TGATGGATCCAGTGCAGACATGCTCTGCTTCCAAATATCCCTAAACAACAGACAACCCGGAATGAGAATGTCACTTGCACTCCAAGATTCATAGCAAGCGATTAGTTCTTAAGCCCCAGGTACCAGATATCAGTCCCTTTGTCTTTTCTCTTTTTCCTGAAGTGCTCTGTGTCAACACATATAAAAAAACATCAGTTACTTTATGCTTACTCATGCTTATTGATCACCATTTGATTTTTATCTGTTCTTTCATTTACATACTCAAAAGTCAAAACTTTACCTAGATAGAACAACAGAGTACAGATTCAGCTCAGACTAAACTTCATTCCTCTTAAATGTTCCAAGACAGCATGTATATTCTGTTGTTATCATTAAGATTCATCTTAGTGCAAAAATCAGAAAGAAGCATAAACTTGACTTCAGCAGACGCAGGTCTCAGATTTTGCACAGCAAAAAGCATTATGAACTAATGCTTCATACGACTTTTCTGGATATATGAGTCTATGAAAATCCTCTATCCAGGTGAAGTCATCTTCCACTCTGCACTGGATCNATCA

>crPt9891943 
TCGAACAGCTGGTACGAGCTCGGATCACTAGTAACGGCCGCCAGTGTGCTGGAATTCGCCCTTGATGGATCCAGTGCAGTTGTTATAAGCGCATAGGGCCCATTCACAAATAATCCAGTAGTCATCATGAGTAAAATGTTCATAGTTGTTGATGCATTCCCATAAATGTGGCACAGCTATCATTGAAGGAATTGCCGCATACATAAAGGTCGCTGCTGA

>crPt9892679 
GGTAAAGGNCAGTGAATGTAATACGACTCACTATAGGGCGAATTGGGCCCTCTAGATGCATGCTCGAGCGNCCGCCAGATGNTGATGGATATCTGCAGAATTCGCCCTTGATGGANCCAGTGCAGGGGACCCTGGTTCCATATTTTAGGCATCTCAGCAAAATATATTAAAATTACTTTTTCTCGGTTCACTTGATAACATAACATAATCATGCCCGGCAAGAAGGAAAATTGGCTTCTANTGATGTCCCTCAAAAGGATGGAANATTCTCAACACATCTTTAACNTTTNGGGAACCTTGATTTTTTGTCAGAGTACGAA

>crPt9893444 
CNANCACTGGTACGAGCTCGGACCACTAGTAACGGCCGCCAGTGTGCTGGAATTCGCCCTTGATGGANCCAGTGCAGCCACGCTGTGACCAGGACTCTCCTACACACTTTCTTGGACTCAACAAAGACATTGGCACAACATTATGGAGCAATTCGCGCCCTAGCTGACATTGGACCCAGTGTGGTATGCCTTCCGTGATTTAGCTTTTTCTGGCTTNAGTTGACAAACTGGTTTATCTTTTACTTCGCTTTCCTCAGTAATGATAATGGCCTACTGTGCTTGAATAANTGAAAGCTTACAATNATTTTTAAGAT

>crPt9894448 
CGAAGCCTGGGATCCACCTAGNTAACGGGCCGCCAGNTGGTGCNTGGAATTCGCCCCTTGTATGGTATCCAGGTGCAGCTCCTGCCCACTTTGGACGAAGTTCTGAGAGAAAATATTGCAGACGGGCAACCCAGAACACATCGGGCATGGAAAAAGATAATGGTTATAGTTGAGGGGATATACAGCATGGAAGGAGAGCTATGTAAGCTTCCAGAGATTGTTTCAATTTGCAAGAAATACAAGGTGATGCATCTGTTAAATGGTGATCTTAGTCCATATTAAAGCTAATGCTTTGCATCTTAATCTGGAACTCATCTTTGCTCTTCCTGATACGGGTTTCAGGCTTATATTTATTTGGATGAAGCTCNCAGCATCGGGGCCNTTGGCTA

>crPt9893744
CGANCCAGCTGGTCCGAGCTCGGATCCACCTAGATAACGGCCGCCAGTGTGCTGGAATTCGCCCTTGATGGATCCAGTGCAGACCAGNTGTCCACTATTCAAGGCTAATGGAGTAACAGATAACTAGTTATATGTTTGATTACCAAATAACATGAGGGACTACTCTCTCAAAACTGACGAGATAGATANGAGTGGCAACAAA

>crPt9895596 
TNNACTTGGTCCGAGCTGGATCCACTAGTAACGGCCGCCAGGTGTGCTGGAATTCGCCCTTGATGGATCCAGTGCAGAATTTGAATACACTTATAGCTCATAATGCATCATATTGCAGCAGAGAAGTTGCGAGGACAAAAGACGAACCTCGGATCCAGCAATGTACCCACCACATGATCCAAAAGACTTCGTAAAAGTTCCCATCATTATATCAATCTCAGAAGTATCAACGCCCAGAAGTTCACAAACACCCCGTCCTGTTTTGCCAATGGCCCCGATGCTGTGAGCTTCATCCAAATAAATATAAGCCTGAAACCCGTATCAGGAAGAGCAAAGATGAGTTCCAGATTAAGATGCNNAGCATTAGCTTTAATATGGACTAAGATCACCNTTTANCAGATGCNTCACCTTGTATTTNTTGCAAATTGAAACANTCTCTGGAAGCT

>crPt9894177 
CNCTCNCTGGTCGAGCTGGATCCCTAGTAACGGCCGCCAGTGTGCTGGAATTCGCCCTTGATGGATCCAGTGCAGACATCCGCTAGATAGCAATGACATGCAAGAAAAAGTACCTCATAACCTAAAAAGCATCAAACAAAAGTATCAAGAAACCATACCTGATGACAATATAGATATCCAGCCCCGAGTCGGAAGTTTAATTCACAAAATTGCGTCTCTTGCATCCGGACAGCTTTAAACCCAGGCAAAATTTCTTTCTTTTTATCATTTACAAGGGCCTTCTGCCTTGGCTGTAATCTTCCAGATAGAATATATTCCCATTTTTCAAGTGCTTCCTTCTTTGAGTCTTTAAGCCAGTCCAGAATAGGTTTGCTATAGTCTATTGCAGAGGTATCTCTCAGATCGTTGCNAAAGACATTCTGCACNATGAAGAGGGGTGAGGGAACCATTTGATCCAATTGTTNTNTATGTAAGGTNATTTTTAATCACAGNATTGTTGCTCTGGTTCTTT

>crPt9885084 
ANCGGCAGNGATTGTATACGACTCACTATAGGGCGAATTGGGCCCTCTAGATGCATGCTCGAGCGGCCGCCAGTGTGATGGATATCTGCAGAATTCGCCCTTGATGGATCCAGTGCAGCATTACTGTGATTAAAAATTGTTTANATGCTGAAATTTGTTGACGTGTACATATATAACAATTGGAT

>crPt9894838 
CAGCCTGGGNACGANGCTCGGATCCACTAGATAACGGGGCCGGCCAGNTGNTGCCTGAGAAATTCGCCCTTGGATGGCANCCAGTTGACAGGCATCTAACAGGAACAAGCATGATGTTCTTAGGGTATCTAATCAACTGAATGCAATATGTTAACTATTGTTGTCAAGTCTCCTAGCTCTCTTTCCTCACTATATATTGCTTTTATTTTGTTTTTGGCCTTTTTCTGATTTCACTCTTTATGTTAAAGGTNTCAATTGAGAAACCATCAAAGTCTTTANTAGTTCCAGAAACCGAGCCAGAAGAATCAACCANGAAATATTCTTCTCAGGGCGCCANTCCTGATGCATTATCCATTANAG

>crPt9895227
AGTCACGACGTTGTAAAACGACGGCCAGTGAATTGTAATACGACTCACTATAGGGCGAATTGGGCCCTCTAGATGCATGCTCGAGCGGCCGCCAGTGTGATGGATATCTGCAGAATTCGCCCTTGATGGATCCAGTGCAGTTGCACTAGCACTAGCACTATTGCTATTTGTGGTTGAATAAGATTGAGAGTCGTCTCGGCCACTAGTTCCAGGCGTAGAAGATGAAGCATTAGGCCTGCGAGATCTTCGGTACCTTGAACCAGGATATCCTGGTTTTGTTGGTTCTTTTAGTGCTCCATGCTTCTTTGAAAGCATTAGAATGACATGGTGCATAGTAGGGCGTAAAGACGGATCAGCTTGAACGCATAGTAATCCGATTTGGATGCACATTGCTACCTGATCAGGATCTGCTGAAGACGCTAAAACAGGATCTGCAATCTCTAGGCTTTTATTTTTCTTGTAAAGATGGTATGCCTGCACTGGATCCATCAAGGGCGAATTCCAGCACACTGGCGGCCGTTACTAGTGGATCCGAGCTCGGTACCAAGCTTGGCGTAATCATGGTCATAGCTG

>crPt9891420
CCAGGGTTTTCCCAGTCACGACGTTGTAAAACGACGGCCAGTGAATTGTAATACGACTCACCTATAGGGCGAATTGGGCCCTCTAGATGCATGCTCGAGCGGCCGCCAGTGTGATGGATATCTGCAGAATTCGCCCTTGATGGATCCAGTGCAGCAAAAAAAGGGCTCTGTGTCTCTCTTTTATTTCAAGCCGCCGCCAATGCTTTTGTGGATTTCATGGGTGTAAAACCCAAATCAGTTAATTTTCTTGCTTTGTTTTAGTTTTTTCAGTGATACTTGGAGGATAAGAATTTCTGTTTTCTTATATTGCTTTCTACATGTATGCTTCAAACAAATATAGAATGTTATACCAATGAATGCCTTGTATAGTATACAATGTATACTTATCAGAGATGATTCTGGTGACTGCAAAAGAATCCCTTATATGCACACTGCACTGGATCCATCAAGGGCGAATTCCAGCACACCTGGCGGCCGTTACTAGTGGATCCGAGCTCGGTACCAAGCTTGGCGTAATCATGGTCATAGCTG

>crPt9892785
CCCAGTCACGACGTTGTAAAACGACGGCCAGTGAATTGTAATACGACTCACTATAGGGCGAATTGGGCCCTCTAGATGCATGCTCGAGCGGCCGCCAGTGTGATGGATATCTGCAGAATTCGCCCTTGATGGATCCAGTGCAGCTGAATGTTGAATACTGAATTAGAAACCAATTTTACTTAAAACTAAATTGGTTTCATTTCATCTCATTAATTATTTATTAGAGCTCAGACAGCACAATATCAAAGGGTACAATACTGTTTAATATTATCATTCCTTTTGAAACCTGATTACATTAGGTCATTAGCAAATGATAGAATAAACAAAGTTAAGATAAAACAAAGAGTAGGACAATACGAAAATGAACACAACCCATATTAATTGTTTTGAAAATGCTTTCTTCGTTGTCACTCTTCCATGTTCGTATGCTCCTCTGCACTGGATCCATCAAGGGCGAATTCCAGCACACCTGGCGGCCGTTACTAGTGGATCCGAGCTCGGTACCAAGCTTGGCGTAATCATGGTCATAGCTGT

>crPt9895950
AGGGTTTTCCCAGTCACGACGTTGTAAAACGACGGCCAGTGAATTGTAATACGACTCACTATAGGGCGAATTGGGCCCTCTAGATGCATGCTCGAGCGGCCGCCAGTGTGATGGATATCTGCAGAATTCGCCCTTGATGGATCCAGTGCAGAGGAGCATACGAACATGGAAGAGTGACAACGAAGAAAGCATTTTCAAAACAATTAATATGGGTTGTGTTCATTTTCGTATTGTCCTACTCTTTGTTTTATCTTAACTTTGTTTATTCTATCATTTGCTAATGACCTAATGTAATCAGGTTTCAAAAGGAATGATAATATTAAACAGTATTGTACCCTTTGATATTGTGCTGTCTGAGCTCTAATAAATAATTAATGAGATGAAATGAAACCAATTTAGTTTTAAGTAAAATTGGTTTCTAATTCAGTATTCAACATTCAGCTGCACTGGATCCATCAAGGGCGAATTCCAGCACACCTGGCGGCCGTTACTAGTGGATCCGAGCTCGGTACCAAGCTTGGCGTAATCATGGTCATAGCTG

>crPt9892638
CGCCAGGGGTTTTCCCAGTCACGACGTTGTAAAACGACGGCCAGTGAATTGTAATACGACTCACTATAGGGCGAATTGGGCCCTCTAGATGCATGCTCGAGCGGCCGCCAGTGTGATGGATATCTGCAGAATTCGCCCTTGATGGATCCAGTGCAGAGGAGCATACGAACATGGAAGAGTGACAACGAAGAAAGCATTTTCAAAACAATTAATATGGGTTGTGTTCATTTTCGTATTGTCCTACTCTTTGTTTTATCTTAACTTTGTTTATTCTATCATTTGCTAATGACCTAATGTAATCAGGTTTCAAAAGGAATGATAATATTAAACAGTATTGTACCCTTTGATATTGTGCTGTCTGAGCTCTAATAAATAATTAATGAGATGAAATGAAACCAATTTAGTTTTAAGTAAAATTGGTTTCTAATTCAGTATTCAACATTCAGCTGCACTGGATCCATCAAGGGCGAATTCCAGCACACCTGGCGGCCGTTACTAGTGGATCCGAGCTCGGTACCAAGCTTGGCGTAATCATGGTCATAGCTGTTTCCCTGTG

>crPt9893437
AGTCACGACGTTGTAAAACGACGGCCAGTGAATTGTAATACGACTCACTATAGGGCGAATTGGGCCCTCTAGATGCATGCTCGAGCGGCCGCCAGTGTGATGGATATCTGCAGAATTCGCCCTTGATGGATCCAGTGCAGGCTATTCAGTTGTCAGATCATTGTCAGAGGCCCCAAATTACGCTGCTGTTATTGCAAACATCTTGAAAAGTAGTCAAATGAACGGGATGATTAATTATGGAAGATATACAGAGAACATCTCAATGCAAGGTACATATGGATTTTAAGTAAATCATTTTGTTTCTGTACTGTCCACTGAATCATTCACAAATCATAACTAGAAATTGTGTCTATGAATGCTTACCATGTAAAAGATCAGAATTTTGTCTAACATGTAGATGTACAACCTGCCAGATTTGGCAGCTGCGATACGGCGACCTTATGCAACACAGTTTTGTGATGTTTGTATATTACAATAAAGCTGCACTGGATCCATCAAGGGCGAATTCCAGCACCACCTGGCGGCCGTTACTAGTGGATCCGAGCTCGGTACCAAGCTTGGCGTAATCATGGTCATAGCTGT

>crPt9884733
CCAGTCACGACGTTGTAAAACGACGGCCAGTGAATTGTAATACGACTCACTATAGGGCGAATTGGGCCCTCTAGATGCATGCTCGAGCGGCCGCCAGTGTGATGGATATCTGCAGAATTCGCCCTTGATGGATCCAGTTGCAGGCTATTCAGTTGTCAGATCATTGTCAGAGGCCCCAAATTACGCTGCTGTTATTGCAAACATCTTGAAAAGTAGTCAAATGAACGGGATGATTAATTATGGAAGATATACAGAGAACATCTCAATGCAAGGTACATATGGATTTTAAGTAAATCATTTTGTTTCTGTACTGTCCACTGAATCATTCACAAATCATAACTAGAAATTGTGTCTATGAATGCTTACCATGTAAAAGATCAGAATTTTGTCTAACATGTAGATGTACAACCTGCCAGATTTGGCAGCTGCGATACGGCGACCTTATGCAAACATCAGTTTTGTGATGTTTGTATATTACAATAAATGCTGCAACTGGATCCATCAAGGGCGAATTCCAGCACCACCTGGCGGCCGTTACTAGTGGATCCGAGCTCGGTACCAAGCTTGGCGTAATCATGGTCATAGCTGT

>crPt9890193
TCGCCAGGGTTTTCCCAGTCACGACGTTGTAAAACGACGGCCAGTGAATTGTAATACGACTCACTATAGGGCGAATTGGGCCCTCTAGATGCATGCTCGAGCGGCCGCCAGTGTGATGGATATCTGCAGAATTCGCCCTTGATGGATCCAGTGCAGCCACTGGTGGATTACTTGCTTGTACTTGGAAGGATACTGGAGAAGAAGCATAAATCTGGTGGGGTGGAAATGGGAACAAGTGGACTTGCTCGTCGGTTAAAGAAGATGCTGGTTGAGCTCAATGAATACGACCATGCCAGGGCAATATCTAGAACTTTTAATCTCAAGGAGGCATTGTGATGGGCATGAGATTTTAGTTTGTATTAAAAGCCGCATGTTTCTGCACTGGATCCATNCAAGGGGCGAATTCCAGGCACACCTGGCGGCCGTTACTAGTGGATCCGAGCTCGGTACCAAGCTTGGCGTAATCATGGTCATAGCTGTTTCCCTGTGTGAA

> crPt9892893
CGCCAGGGGTTTTCCCAGTCACGACGTTGTAAAACGACGGCCAGTGAATTGTAATACGACTCACTATAGGGCGAATTGGGCCCTCTAGATGCATGCTCGAGCGGCCGCCAGTGTGATGGATATCTGCAGAATTCGCCCTTGATGGATCCAGTGCAGCCAGCAGGGGCACGATGGCTCCTACAGCAAACATCAATGCTGATGCGGCTGCTGCTTTAAGAGGACTCGGCAACTTCTTTTTCTTGGCCTCTATCTCAGCCTTCCCAACAGTTCCATGCATGGCCTCCCTCTTTATTTGTTCCATCTCTGTGTCGTATTGAGAATATACTGACACGAATTCCCCAATGGCCATGCTACAAGCACCTGCACTGGATCCATCAAGGGCGAATTCCAGCACACCTGGCGGCCGTTACTAGTGGATCCGAGCTCGGTACCAAGCTTGGCGTAATCATGGTCATAGCTGTTTCCCTGTGTGA
