# Supplementary material for: Diversity, genetic mapping, and signatures of domestication in the carrot (Daucus carota L.) genome, as revealed by Diversity Arrays Technology (DArT) markers
Source: Mol Breed. 2013 Oct 26;33(3):625–37. doi: 10.1007/s11032-013-9979-9 (PMC3918115; doi:10.1007/s11032-013-9979-9)
Supplement: Supplementary file 4 — Supplementary material 4 (XLS 286 kb) [file 11032_2013_9979_MOESM4_ESM.xls]

## Sheet: Table
Marker name	No. of plants	Marker frequency in gene pool					Test for significance between marker frequencies in gene pools (p-value)			BayeScan results
		wild	Eastern	Western	combined Eastern and Western	R2	Eastern vs. Western	Eastern vs. wild	Western vs. wild	posterior probability	log10(PO)	qval	alpha	Fst
crPt-895548	159	0.0461538	0.95	1	0.989362	0.8161	0.056205	4.71152e-12	2.6689e-21	1	inf.	0	1.666	0.50927
crPt-891401	157	0.0769231	0.947368	0.972603	0.967391	0.7219	0.582551	7.25272e-11	2.10442e-19	0.9968	2.4934	0.0016003	1.3133	0.427
crPt-894083	157	0.296875	1	1	1	0.5167	1	4.14789e-07	7.93728e-15	0.9906	2.0227	0.0042008	1.3276	0.43085
crPt-890483	158	0.323077	1	1	1	0.4892	1	9.45488e-07	2.7094e-14	0.9904	2.0135	0.0055511	1.3128	0.42758
crPt-891238	157	0.0307692	0.95	0.708333	0.76087	0.3935	0.027455	1.39695e-12	2.43247e-13	0.96759	1.4751	0.010922	1.1686	0.39528
crPt-893316	155	0.258065	0.7	1	0.935484	0.5324	5.31344e-06	0.00061153	1.41706e-15	0.96139	1.3962	0.015536	1.1552	0.39225
crPt-894175	156	0.274194	0.7	1	0.93617	0.5162	4.62606e-06	0.00100496	2.43946e-15	0.95479	1.3247	0.019775	1.1498	0.39131
crPt-884960	158	1	0.25	0.465753	0.419355	0.2689	0.0865916	2.63848e-11	1.33143e-10	0.94559	1.24	0.024105	1.1375	0.38909
crPt-895381	154	0.109375	0.95	0.871429	0.888889	0.5059	0.326805	4.13566e-10	6.11547e-15	0.92258	1.0762	0.030028	1.0111	0.36068
crPt-894214	153	0.107692	0.95	0.852941	0.875	0.4836	0.251807	3.12732e-10	2.17839e-14	0.90718	0.99006	0.036307	0.97465	0.35314
crPt-892544	152	0.206349	1	0.930556	0.94382	0.4934	0.266473	5.87971e-08	2.65343e-14	0.89698	0.93986	0.042372	1.0044	0.36049
crPt-893913	159	0.0461538	0.85	0.797297	0.808511	0.4823	0.596369	9.55569e-11	3.15339e-15	0.85837	0.78253	0.050643	0.88115	0.33392
crPt-895800	153	0.0615385	0.5	0.914286	0.829545	0.6407	7.27166e-05	2.01351e-05	1.18046e-17	0.83697	0.71043	0.059289	0.85534	0.32863
crPt-890436	158	1	0.85	0.328767	0.44086	0.4479	7.21035e-05	0.00207674	1.39281e-13	0.83157	0.69347	0.067085	0.90989	0.34158
crPt-884180	153	0.295082	1	0.944444	0.956522	0.4172	0.284011	4.87851e-07	1.65576e-12	0.81876	0.65491	0.074695	0.86039	0.33112
crPt-893685	155	0.888889	0.05	0.125	0.108696	0.507	0.342992	5.47129e-10	4.44088e-15	0.78936	0.57373	0.083192	0.78491	0.31504
crPt-884542	157	0.969231	0.45	0.180556	0.23913	0.543	0.0142648	2.27533e-07	3.83629e-16	0.78876	0.57216	0.090724	0.77623	0.31304
crPt-891552	157	0.734375	0	0.0136986	0.0107527	0.5225	0.599987	1.33586e-07	5.08445e-15	0.76895	0.5222	0.09852	0.81594	0.32325
crPt-892661	159	0.0615385	0.1	0.878378	0.712766	0.5966	9.13763e-10	0.558634	4.96143e-17	0.76675	0.51684	0.10561	0.76269	0.31094
crPt-893851	155	1	0.85	0.357143	0.466667	0.4226	0.000190011	0.00207674	8.47883e-13	0.76135	0.50383	0.11226	0.79019	0.31772
crPt-895780	152	0.0793651	0.85	0.84058	0.842697	0.4975	0.919084	1.61497e-09	9.83192e-15	0.75895	0.49811	0.1184	0.71466	0.30024
crPt-890455	151	0.133333	0.368421	0.944444	0.824176	0.5823	7.45984e-08	0.0255639	2.65186e-16	0.73935	0.45279	0.12486	0.69811	0.29736
crPt-894182	158	0.5625	1	1	1	0.2801	1	0.000503769	2.66799e-09	0.72354	0.41784	0.13145	0.76256	0.31291
crPt-884285	149	0.983607	0.235294	0.521127	0.465909	0.2075	0.0367054	5.44706e-10	1.82468e-08	0.68334	0.33404	0.13917	0.6571	0.29041
crPt-895746	155	0.353846	0.95	0.985714	0.977778	0.4235	0.341898	1.17747e-05	1.07466e-12	0.68014	0.32763	0.1464	0.63895	0.28618
crPt-894056	158	0.0923077	0.85	0.835616	0.83871	0.4757	0.877204	2.66449e-09	8.5881e-15	0.67914	0.32564	0.15311	0.60317	0.27844
crPt-892106	151	0.586207	1	1	1	0.2663	1	0.000896377	1.25894e-08	0.67453	0.3165	0.15949	0.70227	0.30114
crPt-885211	153	0.694915	0	0.027027	0.0212766	0.4593	0.459276	7.90826e-07	2.14414e-13	0.60592	0.18683	0.16787	0.58115	0.27683
crPt-885054	158	0.969231	0.2	0.520548	0.451613	0.1896	0.0123738	1.18756e-10	2.26719e-08	0.59572	0.16836	0.17602	0.51871	0.26292
crPt-894221	157	0.923077	0.6	0.138889	0.23913	0.5377	4.71246e-05	0.000726155	7.03649e-16	0.59252	0.16259	0.18374	0.50763	0.26021
crPt-895006	159	0.369231	0.35	0.351351	0.351064	0.00029701	0.991061	0.876221	0.826855	0.58192	0.1436	0.1913	-0.70003	0.11212
crPt-895045	159	0.569231	0.5	0.567568	0.553191	2.6242e-07	0.591003	0.587522	0.984269	0.57892	0.13825	0.19848	-0.67949	0.11277
crPt-894419	158	0.292308	0.25	0.260274	0.258065	0.0011	0.926084	0.714136	0.674779	0.57171	0.12545	0.20544	-0.68614	0.11338
crPt-891375	139	0.372549	0.315789	0.318841	0.318182	0.0026	0.979887	0.660806	0.540892	0.56811	0.11907	0.2121	-0.66494	0.11477
crPt-890535	154	0.984615	0.85	0.318841	0.438202	0.437	6.07722e-05	0.0149242	4.64931e-13	0.56591	0.11517	0.21844	0.48043	0.25543
crPt-892605	153	0.354839	0.631579	0.986111	0.912088	0.4042	5.1225e-06	0.0355701	9.27779e-13	0.55831	0.10176	0.22464	0.48461	0.25676
crPt-890994	155	0.936508	0.1	0.736111	0.597826	0.0393	1.63688e-06	1.21002e-10	0.00244004	0.55691	0.099296	0.23055	0.48377	0.25657
crPt-893726	153	0.114754	0.421053	0.917808	0.815217	0.5668	3.17975e-06	0.00376456	3.70596e-16	0.55531	0.09648	0.23618	0.45838	0.25089
crPt-893568	152	0.118644	0.4	0.917808	0.806452	0.5573	1.2541e-06	0.00697301	7.79778e-16	0.55191	0.090504	0.24162	0.46698	0.25277
crPt-891224	154	0.515625	0.5	0.585714	0.566667	0.0044	0.496895	0.90318	0.416547	0.54711	0.082081	0.2469	-0.6224	0.11746
crPt-893512	157	0.3125	0.25	0.356164	0.333333	0.002	0.374576	0.595051	0.590133	0.54631	0.080679	0.25194	-0.62767	0.11734
crPt-895299	153	0.245902	0.263158	0.273973	0.271739	0.00088271	0.925007	0.879827	0.713187	0.54591	0.079978	0.25676	-0.60832	0.11875
crPt-892377	157	0.8125	0.75	0.808219	0.795699	1.4636e-05	0.568648	0.545367	0.949262	0.54431	0.077175	0.26138	-0.61056	0.11864
crPt-894795	158	0.353846	0.45	0.39726	0.408602	0.0016	0.671773	0.439878	0.600205	0.54011	0.069825	0.26589	-0.61443	0.11809
crPt-895590	153	0.360656	0.631579	0.986301	0.913043	0.4011	4.41547e-06	0.0402474	1.06405e-12	0.53971	0.069125	0.27021	0.4622	0.25221
crPt-890030	157	0.328125	0.25	0.356164	0.333333	0.0008589	0.374576	0.511307	0.730696	0.53811	0.066328	0.27438	-0.61167	0.11878
crPt-895702	154	0.734375	0	0.140845	0.111111	0.3242	0.0862244	2.11227e-07	1.32138e-10	0.53591	0.062485	0.27842	0.48809	0.25836
crPt-893634	159	0.184615	0.2	0.256757	0.244681	0.0067	0.601632	0.87805	0.30978	0.53471	0.060389	0.28604	-0.59162	0.12028
crPt-895112	158	0.676923	0.75	0.726027	0.731183	0.0025	0.830836	0.536809	0.529696	0.53471	0.060389	0.28604	-0.60207	0.11903
crPt-894595	159	0.292308	0.25	0.364865	0.340426	0.0054	0.338642	0.714136	0.365963	0.53191	0.055502	0.28969	-0.59276	0.12013
crPt-890615	154	0.523077	0.6	0.478261	0.505618	0.0018	0.340312	0.547685	0.604941	0.53011	0.052363	0.29662	-0.59248	0.11939
crPt-890826	155	0.78125	0.833333	0.767123	0.78022	0.00029049	0.545018	0.631433	0.843999	0.53011	0.052363	0.29662	-0.58379	0.12055
crPt-892159	157	0.203125	0.3	0.205479	0.225806	7.1419e-07	0.37277	0.368694	0.972851	0.5243	0.042255	0.3	-0.58555	0.12087
crPt-894186	152	0.857143	0.85	0.884058	0.876404	0.0014	0.684654	0.937119	0.64549	0.5223	0.038773	0.30329	-0.57732	0.12134
crPt-892176	158	0.307692	0.3	0.219178	0.236559	0.0088	0.453071	0.948103	0.239266	0.5195	0.033899	0.30651	-0.58123	0.12072
crPt-890399	157	0.784615	0.736842	0.69863	0.706522	0.0084	0.745308	0.662647	0.252888	0.5187	0.032507	0.30963	-0.56913	0.12123
crPt-884257	154	0.8125	0.75	0.728571	0.733333	0.0085	0.848874	0.545367	0.251893	0.5173	0.030071	0.31267	-0.56273	0.12222
crPt-891181	157	0.384615	0.611111	0.986486	0.913043	0.3777	2.12237e-06	0.0900031	1.72156e-12	0.5171	0.029723	0.3156	0.4258	0.24528
crPt-891189	155	0.107692	0.157895	0.15493	0.155556	0.0041	0.974804	0.553878	0.418224	0.5131	0.022767	0.3185	-0.55531	0.12366
crPt-895215	157	0.349206	0.2	0.310811	0.287234	0.0013	0.33372	0.213668	0.634205	0.5127	0.022071	0.32132	-0.54156	0.12412
crPt-893734	155	0.15873	0.4	0.930556	0.815217	0.5251	5.19807e-07	0.0251719	1.64312e-15	0.5107	0.018594	0.32407	0.40471	0.24088
crPt-893565	147	0.875	0.8	0.825397	0.819277	0.004	0.797707	0.405215	0.434769	0.5095	0.016508	0.32676	-0.5391	0.12365
crPt-895539	158	0.446154	0.3	0.424658	0.397849	0.00034047	0.315594	0.248819	0.799669	0.5083	0.014423	0.32937	-0.54669	0.12353
crPt-892658	159	0.446154	0.3	0.445946	0.414894	4.2272e-06	0.242881	0.248819	0.998041	0.5069	0.01199	0.33193	-0.52614	0.12497
crPt-891291	156	0.177419	0.25	0.148649	0.170213	0.0014	0.287382	0.478408	0.650704	0.5065	0.011295	0.33442	-0.52691	0.12547
crPt-892775	156	0.539683	0.368421	0.472973	0.451613	0.0036	0.416132	0.194394	0.437745	0.5061	0.010599	0.33683	-0.53253	0.12485
crPt-895256	152	0.460317	0.35	0.333333	0.337079	0.0146	0.889902	0.388341	0.138288	0.5045	0.0078191	0.3392	-0.52363	0.12512
crPt-893809	159	0.215385	0.2	0.121622	0.138298	0.0137	0.369994	0.883281	0.140029	0.5039	0.0067765	0.34151	-0.5362	0.12503
crPt-891992	150	0.483871	0.315789	0.405797	0.386364	0.0052	0.477477	0.200827	0.370738	0.5025	0.0043438	0.34377	-0.52782	0.1252
crPt-891262	158	0.523077	0.368421	0.472973	0.451613	0.002	0.416132	0.23891	0.556502	0.5021	0.0036488	0.34597	-0.53597	0.1242
crPt-884763	157	0.142857	0.15	0.108108	0.117021	0.0024	0.606315	0.937119	0.539684	0.5013	0.0022588	0.35021	-0.51832	0.12642
crPt-890302	157	0.769231	0.85	0.75	0.771739	0.00051306	0.348399	0.441641	0.793068	0.5013	0.0022588	0.35021	-0.52771	0.12446
crPt-892594	154	0.278689	0.4	0.273973	0.301075	6.0529e-05	0.279228	0.311218	0.951604	0.5009	0.0015638	0.35225	-0.53073	0.12516
crPt-890836	159	0.507692	0.35	0.472973	0.446809	0.00091871	0.328934	0.220117	0.683492	0.4979	-0.0036488	0.35625	-0.52536	0.12488
crPt-891202	156	0.546875	0.368421	0.479452	0.456522	0.0037	0.389066	0.175656	0.432282	0.4979	-0.0036488	0.35625	-0.50934	0.12617
crPt-893753	157	0.53125	0.5	0.643836	0.612903	0.0116	0.245046	0.807646	0.183344	0.4969	-0.0053864	0.35818	-0.51549	0.12564
crPt-894021	157	0.857143	0.75	0.810811	0.797872	0.0029	0.549415	0.268231	0.470856	0.4963	-0.006429	0.36007	-0.51534	0.12536
crPt-892703	157	0.174603	0.2	0.256757	0.244681	0.0087	0.601632	0.797707	0.24857	0.4951	-0.0085141	0.36193	-0.52125	0.12577
crPt-893242	152	0.933333	0.9	0.916667	0.913043	0.00076496	0.815507	0.625409	0.719187	0.4927	-0.012685	0.36556	-0.49803	0.12712
crPt-895536	158	0	0.1	0.671233	0.548387	0.4534	1.6655e-05	0.0116396	1.39281e-13	0.4927	-0.012685	0.36556	0.4371	0.24896
crPt-893757	148	0.807018	0.9	0.816901	0.835165	7.7755e-05	0.378691	0.342608	0.887	0.4905	-0.016508	0.36734	-0.46062	0.12975
crPt-884387	155	0.746032	0.6	0.722222	0.695652	0.00049288	0.296124	0.213092	0.755458	0.4893	-0.018594	0.36909	-0.49373	0.12675
crPt-894984	156	0.412698	1	0.931507	0.946237	0.2897	0.232019	1.51969e-05	1.25136e-09	0.4885	-0.019985	0.3708	0.40439	0.2422
crPt-884663	158	0.646154	0.45	0.575342	0.548387	0.0042	0.320953	0.121186	0.39638	0.4869	-0.022767	0.3725	-0.49878	0.12672
crPt-890413	156	0.460317	0.5	0.986301	0.88172	0.2971	4.58427e-08	0.757517	1.13547e-10	0.4837	-0.028332	0.37419	0.38366	0.23733
crPt-892330	154	0.809524	0.666667	0.794521	0.769231	0.00020935	0.25195	0.202299	0.8272	0.4823	-0.030767	0.37586	-0.48331	0.12779
crPt-895039	156	0.492308	0.444444	0.356164	0.373626	0.0168	0.489844	0.720051	0.108127	0.4817	-0.031811	0.3775	-0.4723	0.12868
crPt-889937	157	0.453125	0.3	0.452055	0.419355	1.9741e-06	0.225269	0.228827	0.990001	0.4815	-0.032159	0.3791	-0.50823	0.12631
crPt-884853	157	0.984127	0.4	0.986486	0.861702	0.00055387	1.35123e-09	1.71838e-08	0.908807	0.4813	-0.032507	0.38067	0.40759	0.24266
crPt-892043	148	0.234375	0.684211	0.953846	0.892857	0.4731	0.00125186	0.000476092	1.12056e-13	0.4809	-0.033203	0.38221	0.37513	0.23523
crPt-893925	158	0.276923	0.45	0.39726	0.408602	0.0134	0.671773	0.149754	0.138809	0.4801	-0.034595	0.38372	-0.46678	0.12976
crPt-894027	154	0.393443	0.45	0.534247	0.516129	0.0173	0.505857	0.6563	0.106276	0.4791	-0.036335	0.38521	-0.47956	0.12813
crPt-894437	156	0.142857	0.4	0.917808	0.806452	0.5275	1.2541e-06	0.0151097	1.25783e-15	0.4787	-0.037032	0.38667	0.3643	0.23306
crPt-895174	159	0.692308	0.55	1	0.904255	0.1426	2.84454e-08	0.243808	8.59724e-07	0.4775	-0.039121	0.38812	0.40666	0.24337
crPt-894355	158	0.390625	0.4	0.256757	0.287234	0.018	0.212234	0.94045	0.0947081	0.4773	-0.039469	0.38953	-0.48653	0.1278
crPt-895885	158	0.476923	0.35	0.547945	0.505376	0.0047	0.120193	0.321013	0.406155	0.4757	-0.042255	0.39231	-0.46533	0.12925
crPt-894284	159	0.369231	0.2	0.945946	0.787234	0.3143	1.37644e-10	0.162826	2.76416e-11	0.4757	-0.042255	0.39231	0.36218	0.2329
crPt-895472	157	0.2	0.8	0.916667	0.891304	0.4637	0.141592	3.85015e-06	3.52996e-14	0.47329	-0.046436	0.39368	0.3611	0.23274
crPt-893118	157	0.453125	0.35	0.30137	0.311828	0.0214	0.678431	0.41831	0.0689688	0.47289	-0.047133	0.39503	-0.46975	0.12877
crPt-895265	159	0.938462	0.95	0.945946	0.946809	0.00022071	0.943011	0.848384	0.85034	0.46709	-0.057247	0.39641	-0.44257	0.13181
crPt-890670	153	0.703125	0.833333	0.676056	0.707865	0.00088081	0.193444	0.273982	0.734976	0.46369	-0.063183	0.3978	-0.43605	0.13188
crPt-893602	157	0.938462	0.947368	0.945205	0.945652	0.00018016	0.970531	0.885583	0.865874	0.46269	-0.06493	0.39916	-0.44267	0.13249
crPt-891028	154	0.306452	0.5	0.319444	0.358696	8.461e-05	0.139886	0.119379	0.871822	0.46169	-0.066678	0.40052	-0.44273	0.13092
crPt-894146	159	0.0923077	0.1	0.202703	0.180851	0.0218	0.292471	0.918191	0.0719686	0.46149	-0.067027	0.40184	-0.41748	0.13437
crPt-891287	159	0.861538	0.85	0.783784	0.797872	0.0092	0.514575	0.897203	0.235743	0.46109	-0.067727	0.40315	-0.44669	0.13107
crPt-884401	153	0.25	0.65	0.956522	0.88764	0.4597	0.000248094	0.00150535	7.45606e-14	0.46029	-0.069125	0.40444	0.35237	0.23124
crPt-890590	156	0.904762	0.947368	0.945946	0.946237	0.0055	0.98049	0.561819	0.357354	0.45889	-0.071574	0.40571	-0.4234	0.13383
crPt-893762	159	0.953846	0.95	0.959459	0.957447	0.0001694	0.852889	0.943546	0.871168	0.45849	-0.072274	0.40697	-0.43677	0.13313
crPt-889933	154	0.571429	0.35	0.492958	0.461538	0.005	0.260344	0.0880502	0.365341	0.45809	-0.072974	0.40821	-0.41571	0.13318
crPt-893578	158	0.09375	0.2	0.175676	0.180851	0.0114	0.802556	0.203899	0.165927	0.45709	-0.074724	0.40943	-0.43688	0.13323
crPt-895103	155	0.887097	0.75	0.835616	0.817204	0.004	0.38242	0.135401	0.392901	0.45529	-0.077875	0.41065	-0.41411	0.13366
crPt-891846	156	0.492063	0.55	0.643836	0.623656	0.0205	0.444814	0.652834	0.076595	0.45449	-0.079277	0.41186	-0.44701	0.13054
crPt-884014	154	0.428571	0.368421	0.569444	0.527473	0.0179	0.122028	0.64214	0.104792	0.453291	-0.0813797	0.413049	-0.40022	0.13349
crPt-889971	156	0.46875	0.6	0.375	0.423913	0.0082	0.0750036	0.308521	0.270718	0.45309	-0.08173	0.41422	-0.41558	0.1332
crPt-893761	156	0.184615	0.333333	0.315068	0.318681	0.019	0.88193	0.179221	0.0809691	0.45169	-0.084185	0.41539	-0.40681	0.13427
crPt-894752	155	0.430769	0.55	0.328571	0.377778	0.0098	0.0750811	0.352118	0.223214	0.45109	-0.085238	0.41654	-0.41199	0.13369
crPt-891034	155	0.887097	0.75	0.821918	0.806452	0.0063	0.472603	0.135401	0.290002	0.45009	-0.086992	0.41768	-0.41351	0.1333
crPt-884988	157	0.265625	0.45	0.246575	0.290323	0.00053615	0.0791266	0.123358	0.799055	0.44789	-0.090855	0.41882	-0.38548	0.13619
crPt-890284	153	0.403226	0.25	0.253521	0.252747	0.0221	0.974539	0.219687	0.0678359	0.44689	-0.092612	0.41995	-0.39197	0.13461
crPt-890273	157	0.523077	0.7	0.666667	0.673913	0.0185	0.779112	0.166574	0.0891822	0.44569	-0.094721	0.42107	-0.40439	0.13393
crPt-891596	156	0.707692	0.666667	0.821918	0.791209	0.016	0.150163	0.737935	0.114822	0.44489	-0.096128	0.42218	-0.40014	0.13428
crPt-892801	156	0.8	0.8	0.887324	0.868132	0.0125	0.310721	1	0.161516	0.44369	-0.098239	0.42327	-0.40444	0.13411
crPt-890816	151	0.83871	0.294118	0.986111	0.853933	0.0426	1.49433e-10	2.98974e-05	0.00237103	0.44149	-0.10211	0.42437	0.33858	0.22884
crPt-895424	159	0.384615	0.2	0.216216	0.212766	0.0298	0.875414	0.131598	0.0315556	0.44049	-0.10388	0.42546	-0.3951	0.13497
crPt-891397	156	0.875	0.944444	0.918919	0.923913	0.0047	0.714985	0.407494	0.395622	0.44009	-0.10458	0.42654	-0.39201	0.13579
crPt-884565	156	0.854839	0.85	0.756757	0.776596	0.0137	0.376716	0.957676	0.155574	0.43949	-0.10564	0.4276	-0.39935	0.13411
crPt-892188	154	0.868852	0.5	1	0.892473	0.0418	6.78044e-09	0.000922243	0.00177267	0.43909	-0.10634	0.42865	0.3494	0.23237
crPt-890435	156	0.923077	0.894737	0.958333	0.945055	0.0047	0.282136	0.695215	0.381081	0.43869	-0.10705	0.42969	-0.36993	0.13755
crPt-890114	158	0.107692	0.25	0.178082	0.193548	0.0077	0.472603	0.113777	0.243047	0.43769	-0.10881	0.43072	-0.38198	0.13735
crPt-890034	158	0.584615	0.9	1	0.978495	0.2488	0.00757479	0.0109875	8.50823e-09	0.43649	-0.11093	0.43174	0.34656	0.23123
crPt-892718	156	0.52381	1	0.972603	0.978495	0.2623	0.456195	0.000225377	8.23705e-09	0.43569	-0.11235	0.43275	0.34976	0.23215
crPt-891038	157	0.206349	0.95	0.77027	0.808511	0.2716	0.0731749	6.46044e-08	9.49686e-10	0.43389	-0.11553	0.43376	0.33211	0.22787
crPt-893769	159	0.707692	0.65	0.824324	0.787234	0.0165	0.0943876	0.625673	0.105444	0.43269	-0.11765	0.43477	-0.37547	0.13628
crPt-891342	150	0.283333	0.105263	0.183099	0.166667	0.0123	0.420932	0.117584	0.176105	0.43209	-0.11871	0.4377	-0.34968	0.13951
crPt-892270	158	0.261538	0.1	0.164384	0.150538	0.0126	0.477442	0.133223	0.16429	0.43209	-0.11871	0.4377	-0.35753	0.13886
crPt-891899	157	0.507937	1	0.959459	0.968085	0.2544	0.362494	0.000158359	1.06233e-08	0.43209	-0.11871	0.4377	0.33803	0.22963
crPt-892458	147	0.542373	0.722222	0.5	0.545455	0.0019	0.0948917	0.17939	0.632144	0.43129	-0.12013	0.43866	-0.38163	0.13616
crPt-892649	159	0.0923077	0.1	0.189189	0.170213	0.0174	0.348827	0.918191	0.106717	0.43089	-0.12084	0.4396	-0.37283	0.13827
crPt-893656	159	0.876923	0.85	0.783784	0.797872	0.0135	0.514575	0.754547	0.149446	0.42909	-0.12403	0.44055	-0.38566	0.13603
crPt-884915	159	0.769231	0.85	0.689189	0.723404	0.0077	0.157112	0.441641	0.292629	0.42769	-0.12651	0.44149	-0.39233	0.13522
crPt-894040	157	0.184615	0.0526316	0.123288	0.108696	0.0065	0.380447	0.165512	0.318518	0.42749	-0.12687	0.44242	-0.34705	0.14032
crPt-893700	153	0.769231	0.85	0.676471	0.715909	0.0098	0.13403	0.441641	0.234895	0.42609	-0.12935	0.44335	-0.37214	0.13646
crPt-892816	156	0.46875	0.526316	0.657534	0.630435	0.0319	0.294005	0.660412	0.0276445	0.42529	-0.13077	0.44426	-0.34608	0.13862
crPt-894366	158	0.046875	0.1	0.135135	0.12766	0.0196	0.677088	0.383326	0.0789611	0.42228	-0.13611	0.44519	-0.33798	0.14125
crPt-892454	155	0.8125	0.6	0.746479	0.714286	0.0048	0.203576	0.0548857	0.358548	0.42188	-0.13682	0.44611	-0.34028	0.13924
crPt-895082	159	0.446154	0.6	0.364865	0.414894	0.0063	0.0614145	0.231987	0.331308	0.42108	-0.13825	0.44702	-0.36014	0.13799
crPt-890665	156	0.630769	0.473684	0.722222	0.67033	0.0085	0.0433176	0.223293	0.254335	0.42008	-0.14003	0.44792	-0.33431	0.13943
crPt-889924	158	0.415385	0.5	0.273973	0.322581	0.0195	0.0585313	0.506346	0.0824181	0.41848	-0.14288	0.44882	-0.35581	0.13793
crPt-894858	158	0.292308	0.315789	0.486486	0.451613	0.0353	0.185639	0.844371	0.0209458	0.41768	-0.14431	0.44972	-0.3416	0.1386
crPt-892538	158	0.3125	0.1	0.175676	0.159574	0.0227	0.414359	0.0627437	0.0623666	0.41168	-0.15505	0.45064	-0.31414	0.14204
crPt-884400	156	0.6875	0	0.166667	0.130435	0.2498	0.0533405	7.08632e-07	7.93843e-09	0.41128	-0.15577	0.45156	0.31068	0.22454
crPt-885176	155	0.540984	0.3	0.351351	0.340426	0.0307	0.668196	0.0649394	0.0287666	0.41108	-0.15613	0.45335	-0.33502	0.13935
crPt-892464	157	0.923077	0.95	0.972222	0.967391	0.0109	0.621805	0.68208	0.194282	0.41108	-0.15613	0.45335	-0.31073	0.14245
crPt-894204	153	0.921875	0.95	0.971014	0.966292	0.0106	0.647733	0.671007	0.207029	0.41068	-0.15684	0.45424	-0.31308	0.14296
crPt-893683	155	0.15873	0.944444	0.297297	0.423913	0.0159	3.01338e-06	2.06434e-08	0.058195	0.40948	-0.159	0.45512	0.29826	0.22164
crPt-895576	153	0.725806	1	1	1	0.1619	1	0.0102315	5.85999e-06	0.40848	-0.1608	0.45599	0.32914	0.22931
crPt-893445	158	0.875	0.85	0.783784	0.797872	0.0129	0.514575	0.773093	0.16088	0.40828	-0.16116	0.45685	-0.32144	0.1412
crPt-885287	157	0.461538	0.2	0.430556	0.380435	0.00069199	0.0635093	0.0398805	0.716157	0.40788	-0.16187	0.45856	-0.31469	0.14106
crPt-895421	157	0.753846	0.8	0.875	0.858696	0.0213	0.396571	0.671561	0.0689558	0.40788	-0.16187	0.45856	-0.34371	0.13866
crPt-892202	157	0.03125	0.1	0.0821918	0.0860215	0.0092	0.801885	0.211169	0.206745	0.40628	-0.16475	0.4594	-0.31127	0.14429
crPt-893909	158	0.876923	0.95	0.945205	0.946237	0.0132	0.933063	0.355674	0.157609	0.40508	-0.16692	0.46024	-0.31139	0.14188
crPt-894591	158	0.859375	0.75	0.905405	0.87234	0.0044	0.0678392	0.255275	0.401117	0.40428	-0.16836	0.46108	-0.32722	0.13995
crPt-885253	159	0.984615	0.5	0.878378	0.797872	0.0195	0.000321195	2.23078e-07	0.0168944	0.40248	-0.17161	0.46192	0.31678	0.22586
crPt-885280	156	0.15625	0.368421	0.30137	0.315217	0.0238	0.576624	0.0475105	0.0471857	0.40188	-0.17269	0.46275	-0.33295	0.13993
crPt-884264	154	0.619048	0.789474	0.555556	0.604396	0.0041	0.0669371	0.173546	0.456388	0.40108	-0.17414	0.46357	-0.33076	0.13961
crPt-885020	159	0.984615	0.95	0.945946	0.946809	0.0089	0.943011	0.37439	0.223977	0.39848	-0.17884	0.4644	-0.29652	0.14452
crPt-895372	151	0.344262	0.35	0.557143	0.511111	0.0403	0.105754	0.962774	0.0160716	0.39668	-0.18211	0.46523	-0.30999	0.14108
crPt-892568	157	0.307692	0.105263	0.287671	0.25	0.00033023	0.105408	0.0812222	0.797643	0.39648	-0.18247	0.46606	-0.31447	0.14176
crPt-894569	158	0.0625	0.7	0.77027	0.755319	0.4302	0.518216	3.88173e-08	6.97639e-14	0.39588	-0.18356	0.46687	0.27946	0.21761
crPt-892237	152	0.633333	0.631579	0.794521	0.76087	0.0281	0.141511	0.989004	0.0409699	0.39488	-0.18538	0.46769	-0.31276	0.1407
crPt-895764	159	0.430769	0.2	0.445946	0.393617	0.00032778	0.0487199	0.0660403	0.857492	0.39448	-0.18611	0.46849	-0.29852	0.14276
crPt-892886	158	0.5625	1	0.972973	0.978723	0.2331	0.459276	0.000503769	3.84124e-08	0.39348	-0.18792	0.4693	0.2942	0.22142
crPt-895227	157	0.123077	0.789474	0.780822	0.782609	0.3738	0.93527	1.60918e-07	2.17437e-12	0.39308	-0.18865	0.47088	0.26901	0.21539
crPt-896015	159	0.6	0.8	0.72973	0.744681	0.0164	0.524114	0.10548	0.107144	0.39308	-0.18865	0.47088	-0.28938	0.14311
crPt-895156	154	0.852459	0.65	0.794521	0.763441	0.0039	0.181186	0.0519322	0.385308	0.39108	-0.1923	0.47167	-0.31596	0.14112
crPt-893531	159	0.461538	0.5	0.256757	0.308511	0.04	0.0394063	0.763901	0.0128323	0.39088	-0.19266	0.47245	-0.27214	0.14461
crPt-895796	157	0.625	0.631579	0.432432	0.473118	0.0332	0.124398	0.958611	0.0255163	0.38928	-0.19558	0.47323	-0.31127	0.1411
crPt-894043	151	0.546875	0.666667	0.753623	0.735632	0.0416	0.458314	0.366725	0.013485	0.38908	-0.19595	0.474	-0.29309	0.1421
crPt-890774	154	0.532258	1	0.972222	0.978261	0.2549	0.453061	0.000276726	1.60551e-08	0.38888	-0.19631	0.47477	0.28631	0.21996
crPt-895625	157	0.107692	0.8	0.777778	0.782609	0.3855	0.831694	3.31105e-08	1.09354e-12	0.38808	-0.19778	0.47703	0.27586	0.21696
crPt-893770	158	0.71875	1	1	1	0.1672	1	0.00900306	2.77383e-06	0.38808	-0.19778	0.47703	0.28972	0.22144
crPt-895601	159	0.446154	0.2	0.445946	0.393617	1.3051e-05	0.0487199	0.0515598	0.998041	0.38808	-0.19778	0.47703	-0.28152	0.14419
crPt-894415	159	0.276923	0.45	0.189189	0.244681	0.0095	0.0180683	0.149754	0.222313	0.38748	-0.19888	0.47777	-0.28752	0.14301
crPt-890485	153	0.919355	0.75	0.830986	0.813187	0.013	0.413957	0.0475255	0.130259	0.38648	-0.20071	0.47924	-0.28963	0.14323
crPt-895397	157	0.938462	1	0.945205	0.956522	0.00015907	0.299616	0.271096	0.865874	0.38648	-0.20071	0.47924	-0.26414	0.14701
crPt-895970	152	0.915254	0.15	0.438356	0.376344	0.1891	0.0204999	4.74717e-09	7.06632e-08	0.38628	-0.20107	0.47996	0.25852	0.21363
crPt-884302	159	0.953846	1	0.932432	0.946809	0.0023	0.235281	0.330825	0.589477	0.38528	-0.20291	0.48068	-0.24929	0.14876
crPt-891924	159	0.953846	1	0.972973	0.978723	0.0025	0.459276	0.330825	0.546706	0.38428	-0.20474	0.4814	-0.24314	0.14994
crPt-885072	159	0.938462	0.9	0.972973	0.957447	0.0057	0.154815	0.558634	0.319583	0.38408	-0.20511	0.48351	-0.28079	0.14461
crPt-890546	155	0.709677	0.894737	0.810811	0.827957	0.0123	0.389521	0.105689	0.168418	0.38408	-0.20511	0.48351	-0.2974	0.14303
crPt-892303	145	0.967742	1	0.941176	0.951807	0.0041	0.338502	0.483104	0.472206	0.38408	-0.20511	0.48351	-0.25204	0.14905
crPt-891417	159	0.953846	1	0.959459	0.968085	0.00014425	0.362494	0.330825	0.871168	0.38388	-0.20548	0.4842	-0.25728	0.14843
crPt-894691	159	0.107692	0.25	0.202703	0.212766	0.0135	0.647629	0.113777	0.128013	0.38308	-0.20695	0.48489	-0.27157	0.14548
crPt-895910	157	0.861538	0.65	0.791667	0.76087	0.0063	0.192199	0.0373111	0.284588	0.38048	-0.21173	0.48558	-0.29258	0.14306
crPt-890951	157	0.75	1	1	1	0.1459	1	0.014979	1.20428e-05	0.38008	-0.21247	0.48627	0.28629	0.22074
crPt-891871	154	0.730159	0.7	0.873239	0.835165	0.0276	0.068449	0.793571	0.0384979	0.37988	-0.21284	0.48696	-0.27879	0.14422
crPt-891266	157	0.625	0.65	0.424658	0.473118	0.0358	0.0770583	0.84023	0.0206729	0.37948	-0.21357	0.48763	-0.27093	0.14443
crPt-894701	159	0.261538	0.35	0.472973	0.446809	0.0418	0.328934	0.444349	0.0112272	0.37848	-0.21542	0.48831	-0.26991	0.144
crPt-895293	154	0.698413	0.789474	0.861111	0.846154	0.0343	0.44344	0.440944	0.0232203	0.37708	-0.21801	0.48899	-0.26065	0.14525
crPt-891679	151	0.483871	0.368421	0.257143	0.280899	0.0483	0.341154	0.379456	0.00779957	0.37588	-0.22023	0.48966	-0.23934	0.14723
crPt-895497	157	0.734375	1	1	1	0.157	1	0.0137258	5.43966e-06	0.37548	-0.22097	0.49033	0.28232	0.22028
crPt-895073	158	0.984375	0.9	0.959459	0.946809	0.0033	0.295864	0.0796381	0.385818	0.37528	-0.22134	0.491	-0.2315	0.14954
crPt-890212	157	0.71875	0.45	0.630137	0.591398	0.0068	0.149958	0.0301423	0.272502	0.37387	-0.22394	0.49166	-0.26071	0.14549
crPt-890935	158	0.907692	0.842105	0.959459	0.935484	0.0088	0.0664934	0.41852	0.218022	0.37347	-0.22468	0.49233	-0.25011	0.14724
crPt-891677	156	0.796875	0.789474	0.917808	0.891304	0.0259	0.1129	0.94421	0.0429647	0.37327	-0.22505	0.49363	-0.26879	0.14479
crPt-896038	156	0.71875	0.7	0.875	0.836957	0.0324	0.0641432	0.87169	0.024182	0.37327	-0.22505	0.49363	-0.25074	0.14618
crPt-894459	159	0.969231	0.9	0.945946	0.93617	0.0023	0.457687	0.204629	0.501455	0.37227	-0.22691	0.49428	-0.23861	0.14877
crPt-890561	150	0.982759	1	0.958333	0.967391	0.0053	0.355823	0.55626	0.42425	0.37007	-0.231	0.49558	-0.22238	0.15159
crPt-894533	158	0.923077	0.894737	0.972973	0.956989	0.0105	0.137232	0.695215	0.181758	0.37007	-0.231	0.49558	-0.24741	0.14803
crPt-884649	157	0.0793651	0	0.0945946	0.0744681	0.00089007	0.156183	0.197413	0.75381	0.36987	-0.23137	0.49685	-0.18828	0.15602
crPt-890425	151	0.387097	0.578947	0.628571	0.617978	0.0505	0.693947	0.143665	0.00641757	0.36987	-0.23137	0.49685	-0.22929	0.14739
crPt-884702	155	0.921875	0.2	0.380282	0.340659	0.2559	0.136467	5.67536e-09	1.24663e-09	0.36847	-0.23398	0.49812	0.24452	0.21131
crPt-891985	148	0.915254	1	0.942857	0.955056	0.0026	0.289278	0.193583	0.540924	0.36847	-0.23398	0.49812	-0.22078	0.15133
crPt-895361	151	0.935484	1	0.971429	0.977528	0.0071	0.458154	0.259576	0.324268	0.36807	-0.23473	0.49874	-0.2198	0.15174
crPt-894463	159	0.323077	0.15	0.432432	0.37234	0.0122	0.0226554	0.136465	0.187561	0.36787	-0.23511	0.49936	-0.25653	0.14627
crPt-895238	155	0.809524	0.789474	0.931507	0.902174	0.0284	0.0666745	0.847211	0.0337664	0.36687	-0.23697	0.49998	-0.23177	0.14831
crPt-893435	156	0.75	1	1	1	0.147	1	0.0204776	1.06348e-05	0.36627	-0.2381	0.5006	0.26299	0.21612
crPt-894267	159	0.923077	1	0.959459	0.968085	0.0057	0.362494	0.204629	0.359736	0.36527	-0.23997	0.50121	-0.21144	0.15124
crPt-884504	158	0.892308	0.95	0.972603	0.967742	0.0235	0.613472	0.441897	0.0586412	0.36467	-0.24109	0.50243	-0.20728	0.15107
crPt-894916	154	0.0655738	0.25	0.205479	0.215054	0.0309	0.66869	0.0254606	0.0223258	0.36467	-0.24109	0.50243	-0.21972	0.15061
crPt-891835	158	0.984375	1	0.945946	0.957447	0.0108	0.290742	0.575395	0.230395	0.36347	-0.24335	0.50304	-0.18389	0.15518
crPt-893755	159	0.0615385	0	0.0810811	0.0638298	0.0016	0.191402	0.259034	0.65709	0.36327	-0.24372	0.50364	-0.15597	0.15904
crPt-891571	159	0.938462	1	0.945946	0.957447	0.00019489	0.290742	0.259034	0.85034	0.36227	-0.2456	0.50424	-0.23844	0.14933
crPt-885047	157	0.222222	0.1	0.0675676	0.0744681	0.0442	0.625165	0.230871	0.0100678	0.36147	-0.2471	0.50484	-0.21283	0.15126
crPt-891918	159	0.861538	0.95	0.945946	0.946809	0.019	0.943011	0.286045	0.0904026	0.36027	-0.24936	0.50544	-0.23239	0.14837
crPt-895213	159	0.707692	0.4	0.675676	0.617021	0.00071454	0.0268174	0.0143924	0.684306	0.35967	-0.2505	0.50604	-0.22757	0.14833
crPt-894257	156	0.555556	1	0.959459	0.967742	0.2184	0.374661	0.000585889	9.97868e-08	0.35887	-0.25201	0.50663	0.23711	0.21072
crPt-895207	156	0.921875	1	0.90411	0.923913	0.0011	0.163682	0.212441	0.714209	0.35867	-0.25238	0.50722	-0.20693	0.15207
crPt-894666	158	0.646154	1	0.986301	0.989247	0.1924	0.599987	0.00252662	5.4068e-07	0.35747	-0.25465	0.50782	0.23954	0.21158
crPt-884691	151	0.693548	0.411765	0.527778	0.505618	0.0239	0.391869	0.0359133	0.0524844	0.35687	-0.25579	0.5084	-0.23845	0.14667
crPt-891427	158	0.169231	0.3	0.410959	0.387097	0.0608	0.369126	0.204629	0.00233971	0.35607	-0.2573	0.50957	-0.19782	0.1508
crPt-892716	158	0.923077	1	0.945205	0.956989	0.0018	0.287398	0.204629	0.600073	0.35607	-0.2573	0.50957	-0.2042	0.15274
crPt-885103	159	0.692308	0.9	0.756757	0.787234	0.0044	0.168248	0.0672233	0.396456	0.35587	-0.25768	0.51072	-0.23875	0.14797
crPt-892660	159	0.369231	0.1	0.337838	0.287234	0.00074205	0.0397724	0.0248619	0.699698	0.35587	-0.25768	0.51072	-0.20697	0.15055
crPt-891307	150	0.758621	1	1	1	0.1434	1	0.017655	2.14033e-05	0.35567	-0.25806	0.51129	0.24589	0.21339
crPt-893744	155	0.354839	0.1	0.273973	0.236559	0.0062	0.108257	0.0323489	0.31366	0.35367	-0.26185	0.51243	-0.23059	0.14848
crPt-890274	159	0.953846	1	0.986486	0.989362	0.0092	0.602465	0.330825	0.252756	0.35367	-0.26185	0.51243	-0.18094	0.15509
crPt-894093	159	0.723077	0.1	0.0675676	0.0744681	0.4111	0.625165	4.13157e-06	5.57199e-13	0.35307	-0.263	0.51356	0.23297	0.2095
crPt-884545	155	0.984615	0.4	0.742857	0.666667	0.0766	0.00516129	1.08015e-08	9.12759e-05	0.35307	-0.263	0.51356	0.22457	0.20782
crPt-890968	157	0.380952	0.1	0.27027	0.234043	0.0118	0.113981	0.0206748	0.169012	0.35267	-0.26376	0.51411	-0.20811	0.15062
crPt-894420	158	0.765625	1	1	1	0.1364	1	0.0191982	2.07329e-05	0.35247	-0.26414	0.51467	0.23771	0.21167
crPt-895091	153	0.171875	0.45	0.231884	0.280899	0.004	0.0592968	0.0126649	0.391552	0.35227	-0.26452	0.51522	-0.20694	0.15084
crPt-893587	151	0.737705	0.85	0.9	0.888889	0.0396	0.53196	0.306847	0.0162396	0.35187	-0.26528	0.51576	-0.19467	0.15117
crPt-884462	157	0.140625	0.1	0.342466	0.290323	0.0513	0.0370336	0.639539	0.00720449	0.35167	-0.26566	0.51631	-0.18475	0.15216
crPt-895901	159	0.353846	0.1	0.364865	0.308511	0.00023036	0.0252019	0.0321863	0.892762	0.35147	-0.26604	0.51738	-0.1925	0.15201
crPt-895542	157	0.353846	0.1	0.361111	0.304348	0.00011202	0.027213	0.0321863	0.92954	0.35147	-0.26604	0.51738	-0.17999	0.15387
crPt-894466	158	0.953125	0.9	0.986486	0.968085	0.0071	0.0539347	0.383326	0.246077	0.35027	-0.26833	0.51792	-0.18726	0.15364
crPt-892819	159	0.0307692	0	0.108108	0.0851064	0.0228	0.127652	0.429541	0.0805222	0.34947	-0.26986	0.51845	-0.12452	0.16176
crPt-895714	158	0.765625	1	1	1	0.1364	1	0.0191982	2.07329e-05	0.34907	-0.27062	0.51898	0.22997	0.21043
crPt-885212	156	0.68254	0.9	0.753425	0.784946	0.0052	0.160914	0.0584196	0.359929	0.34847	-0.27177	0.51951	-0.2209	0.14932
crPt-895909	159	0.769231	1	1	1	0.1335	1	0.0202421	2.38571e-05	0.34767	-0.2733	0.52004	0.22616	0.20957
crPt-893706	158	0.138462	0.2	0.383562	0.344086	0.0686	0.129252	0.505583	0.00148116	0.34747	-0.27368	0.52057	-0.20796	0.14972
crPt-895294	155	0.66129	0.9	0.753425	0.784946	0.0086	0.160914	0.0420339	0.241296	0.34707	-0.27445	0.52109	-0.19487	0.15205
crPt-891011	159	0.969231	0.85	0.972973	0.946809	0.0001694	0.0322466	0.050822	0.895433	0.34687	-0.27483	0.52161	-0.17021	0.15466
crPt-894526	153	0.640625	0.789474	0.842857	0.831461	0.0476	0.58286	0.227473	0.00813252	0.34667	-0.27522	0.52213	-0.19652	0.15057
crPt-892918	155	0.246154	0	0.7	0.544444	0.1877	3.05757e-07	0.0158595	5.28363e-07	0.34647	-0.2756	0.52264	0.24162	0.21177
crPt-884893	156	0.890625	0.65	0.777778	0.75	0.0169	0.246108	0.0136606	0.0820062	0.34607	-0.27637	0.52315	-0.20023	0.15044
crPt-885173	156	0.761905	1	1	1	0.1388	1	0.018178	2.02112e-05	0.34567	-0.27714	0.52366	0.22044	0.20855
crPt-890857	156	0.444444	0.15	0.356164	0.311828	0.0065	0.0811954	0.0200835	0.295973	0.34547	-0.27752	0.52417	-0.19068	0.15159
crPt-892125	158	0.553846	0.55	0.767123	0.72043	0.0443	0.0583878	0.975938	0.00892885	0.34527	-0.27791	0.52467	-0.20712	0.14964
crPt-893832	159	0.984615	0.65	1	0.925532	0.002	8.23164e-07	2.35134e-05	0.286122	0.34507	-0.27829	0.52517	0.22381	0.20924
crPt-885025	152	0.133333	0.157895	0.383562	0.336957	0.0726	0.0670488	0.788261	0.0015554	0.34447	-0.27944	0.52567	-0.18311	0.15241
crPt-891163	155	0.225806	0.2	0.0547945	0.0860215	0.0528	0.0430573	0.809053	0.00420185	0.34427	-0.27983	0.52616	-0.16789	0.15473
crPt-895736	153	0.790323	0.789474	0.930556	0.901099	0.0355	0.0702446	0.993677	0.0190592	0.34387	-0.2806	0.52665	-0.19442	0.15094
crPt-895346	155	0.435484	1	0.835616	0.870968	0.1578	0.0551234	2.87031e-05	3.20639e-06	0.34267	-0.28291	0.52715	0.21358	0.20654
crPt-894753	158	0.125	0	0.0675676	0.0531915	0.0089	0.235281	0.100276	0.251425	0.34107	-0.286	0.52764	-0.1372	0.16037
crPt-894732	157	1	0.85	0.638889	0.684783	0.1889	0.0755782	0.00207674	3.15912e-07	0.34027	-0.28755	0.52863	0.20588	0.20497
crPt-884179	153	0.5	0.2	0.28169	0.263736	0.0434	0.465907	0.0207839	0.0108906	0.34027	-0.28755	0.52863	-0.17881	0.15238
crPt-891320	156	0.111111	0	0.0273973	0.0215054	0.0271	0.456195	0.123167	0.0522741	0.34007	-0.28793	0.52911	-0.096065	0.16468
crPt-895462	159	0.153846	0	0.0945946	0.0744681	0.0075	0.156183	0.0653758	0.289274	0.33947	-0.2891	0.5296	-0.10735	0.16268
crPt-894306	158	0.923077	0.947368	0.986486	0.978495	0.0209	0.297177	0.718534	0.0686135	0.33907	-0.28987	0.53009	-0.18196	0.1534
crPt-894031	152	0.34375	0.5	0.614286	0.590909	0.0643	0.381549	0.230691	0.0021528	0.33887	-0.29026	0.53057	-0.19702	0.15071
crPt-895934	151	0.262295	0.55	0.514286	0.522222	0.0551	0.778608	0.020299	0.00388499	0.33867	-0.29065	0.53152	-0.17932	0.15215
crPt-892521	158	0.923077	0.9	0.986301	0.967742	0.0186	0.0560555	0.743516	0.0712738	0.33867	-0.29065	0.53152	-0.15761	0.15526
crPt-894050	156	0.953125	0.833333	0.972973	0.945652	0.0022	0.0212933	0.0885414	0.534833	0.33847	-0.29103	0.532	-0.16754	0.15472
crPt-890683	159	0.984615	1	0.932432	0.946809	0.0168	0.235281	0.578352	0.133231	0.33747	-0.29298	0.53294	-0.1364	0.15971
crPt-893610	157	0.523077	1	0.916667	0.934783	0.1837	0.185156	0.000212312	7.84939e-07	0.33747	-0.29298	0.53294	0.2091	0.20554
crPt-885145	159	0.861538	0.95	0.972973	0.968085	0.0384	0.605286	0.286045	0.016468	0.33647	-0.29492	0.53387	-0.16243	0.1553
crPt-894845	156	0.758065	1	1	1	0.1425	1	0.017182	1.54695e-05	0.33647	-0.29492	0.53387	0.21043	0.20655
crPt-893825	155	0.047619	0.333333	0.77027	0.684783	0.4711	0.000559266	0.00105342	3.17003e-14	0.33607	-0.2957	0.53434	0.20629	0.20436
crPt-884688	157	0.876923	1	0.875	0.902174	2.8272e-05	0.099459	0.103047	0.972853	0.33547	-0.29687	0.5348	-0.16398	0.15584
crPt-895832	158	1	1	0.972603	0.978495	0.0133	0.456195	1	0.181105	0.33527	-0.29726	0.53526	-0.077489	0.16628
crPt-890730	149	0.548387	0.789474	0.485294	0.551724	0.0039	0.0207193	0.0637004	0.473486	0.33427	-0.29921	0.53572	-0.20582	0.15001
crPt-892092	159	0.492308	0.6	0.756757	0.723404	0.0654	0.167723	0.401738	0.00156143	0.33407	-0.2996	0.53618	-0.17257	0.15284
crPt-890097	154	0.377049	0.1	0.328767	0.27957	0.0018	0.0463555	0.022492	0.560719	0.33327	-0.30116	0.53664	-0.16931	0.15356
crPt-894403	158	0.296875	0.95	0.878378	0.893617	0.3165	0.359085	1.96439e-06	1.18254e-10	0.33307	-0.30155	0.53755	0.20053	0.20299
crPt-890855	154	0.111111	0.315789	0.0694444	0.120879	0.0044	0.00430593	0.0353128	0.397579	0.33307	-0.30155	0.53755	-0.16	0.15514
crPt-890817	151	0.375	0.894737	0.955882	0.942529	0.3501	0.314207	0.000149902	6.66829e-11	0.33247	-0.30273	0.538	0.20033	0.20301
crPt-894597	153	0.725806	0.842105	0.902778	0.89011	0.0467	0.453936	0.306847	0.00868691	0.33187	-0.3039	0.5389	-0.16688	0.15338
crPt-895873	157	0.1875	0.0526316	0.324324	0.268817	0.0239	0.0192614	0.159344	0.0701351	0.33187	-0.3039	0.5389	-0.14596	0.15657
crPt-895524	155	0.532258	1	0.917808	0.935484	0.1786	0.188292	0.000276726	1.17447e-06	0.33067	-0.30625	0.53934	0.18254	0.2007
crPt-893882	157	0.984615	0.421053	0.753425	0.684783	0.0717	0.0066617	2.41207e-08	0.000132434	0.32987	-0.30782	0.53979	0.18425	0.20025
crPt-893103	155	0.612903	0.75	0.410959	0.483871	0.0373	0.00854559	0.268152	0.0208445	0.32967	-0.30822	0.54068	-0.14862	0.15522
crPt-895094	159	0.876923	0.95	0.972973	0.968085	0.0309	0.605286	0.355674	0.0304647	0.32967	-0.30822	0.54068	-0.15907	0.15536
crPt-896026	157	0.380952	0.1	0.878378	0.712766	0.23	9.13763e-10	0.0206748	1.14641e-08	0.32927	-0.309	0.54112	0.20307	0.20349
crPt-885202	158	0.938462	0.9	0.986301	0.967742	0.0122	0.0560555	0.558634	0.135624	0.32887	-0.30979	0.54156	-0.15946	0.156
crPt-892925	158	0.784615	0.25	0.0821918	0.11828	0.4471	0.0423654	3.07796e-05	6.36646e-14	0.32867	-0.31018	0.54243	0.20029	0.20308
crPt-894026	149	0.548387	0.789474	0.470588	0.54023	0.0058	0.0156835	0.0637004	0.37717	0.32867	-0.31018	0.54243	-0.19431	0.15093
crPt-893387	156	0.578125	0.736842	0.410959	0.478261	0.0256	0.0130384	0.215569	0.0529037	0.32847	-0.31058	0.54286	-0.18472	0.1516
crPt-895543	159	0.938462	1	0.986486	0.989362	0.0161	0.602465	0.259034	0.13155	0.32827	-0.31097	0.54329	-0.14357	0.15835
crPt-894108	157	0.873016	0.7	0.662162	0.670213	0.051	0.750183	0.0755513	0.00467598	0.32807	-0.31137	0.54415	-0.1714	0.15272
crPt-895690	158	0.140625	0	0.0675676	0.0531915	0.0136	0.235281	0.0796381	0.158612	0.32807	-0.31137	0.54415	-0.12868	0.15977
crPt-894899	158	0.0461538	0.25	0.150685	0.172043	0.0215	0.299884	0.00772793	0.0442911	0.32767	-0.31215	0.54457	-0.10508	0.16123
crPt-884714	159	0.923077	1	0.972973	0.978723	0.0124	0.459276	0.204629	0.181758	0.32747	-0.31255	0.54499	-0.15904	0.15612
crPt-894399	158	0.28125	0.95	0.783784	0.819149	0.222	0.089978	1.13357e-06	2.5078e-08	0.32687	-0.31373	0.54541	0.18816	0.20103
crPt-893591	147	0.483871	0.8	0.615385	0.658824	0.015	0.131598	0.0153513	0.138876	0.32667	-0.31413	0.54624	-0.17492	0.15269
crPt-895411	156	0.209677	0.05	0.0405405	0.0425532	0.0625	0.852889	0.102818	0.0027667	0.32667	-0.31413	0.54624	-0.11395	0.16
crPt-885150	159	0.8	0.75	0.932432	0.893617	0.0318	0.0210291	0.633478	0.0218016	0.32627	-0.31492	0.54666	-0.14013	0.15639
crPt-889942	154	0.52381	1	0.901408	0.923077	0.1654	0.147384	0.000225377	3.01003e-06	0.32527	-0.3169	0.54707	0.17948	0.19992
crPt-895306	159	0.984615	0.9	0.891892	0.893617	0.0287	0.917122	0.0765608	0.0283033	0.32507	-0.31729	0.54748	-0.14488	0.15694
crPt-892495	149	0.566667	0.315789	0.257143	0.269663	0.0864	0.610743	0.060358	0.000467714	0.32466	-0.31808	0.54789	-0.15312	0.15451
crPt-895225	158	0.846154	1	0.90411	0.924731	0.0071	0.153269	0.0653758	0.302953	0.32446	-0.31848	0.5483	-0.13772	0.15793
crPt-893424	159	0.138462	0	0.0405405	0.0319149	0.029	0.362494	0.0821131	0.0421739	0.32366	-0.32007	0.54871	-0.073006	0.16618
crPt-890286	155	0.171875	0.684211	0.875	0.835165	0.4362	0.0492434	4.30759e-05	1.56394e-13	0.32346	-0.32046	0.54912	0.18872	0.20079
crPt-895125	157	0.96875	1	0.890411	0.913978	0.023	0.124956	0.425935	0.0808969	0.32286	-0.32166	0.54953	-0.104	0.16132
crPt-895843	158	0.153846	0.263158	0.0405405	0.0860215	0.0292	0.00267957	0.276991	0.0235998	0.32206	-0.32325	0.55074	-0.12001	0.15895
crPt-891969	152	0.852459	1	0.916667	0.934066	0.0093	0.19629	0.0794251	0.245561	0.32206	-0.32325	0.55074	-0.15016	0.15686
crPt-893922	159	0.169231	0.35	0.459459	0.43617	0.083	0.383405	0.0872857	0.000373568	0.32206	-0.32325	0.55074	-0.15244	0.15413
crPt-892247	152	0.333333	0.631579	0.571429	0.58427	0.0486	0.638252	0.0226829	0.00677376	0.32186	-0.32364	0.55114	-0.15799	0.15408
crPt-894357	157	0.873016	0.95	0.972973	0.968085	0.0329	0.605286	0.337571	0.0266193	0.32106	-0.32524	0.55193	-0.14731	0.15601
crPt-892337	150	0.85	1	0.863014	0.888889	0.0001911	0.109112	0.0934139	0.831331	0.32106	-0.32524	0.55193	-0.13164	0.15871
crPt-893900	159	0.0307692	0.3	0.72973	0.638298	0.4489	0.000611792	0.000529803	5.54248e-14	0.32066	-0.32603	0.55233	0.19947	0.20323
crPt-895161	155	0.725806	0.85	0.917808	0.903226	0.0568	0.365888	0.264113	0.00367659	0.32046	-0.32643	0.55272	-0.13399	0.15613
crPt-895367	159	0.0615385	0.05	0	0.0106383	0.0274	0.056205	0.848384	0.032092	0.32006	-0.32723	0.55312	-0.038588	0.17088
crPt-893507	149	0.810345	0.555556	0.575342	0.571429	0.0521	0.879581	0.0323737	0.00490466	0.31906	-0.32923	0.55351	-0.13889	0.15571
crPt-894750	158	1	1	0.945946	0.956989	0.0264	0.302972	1	0.0592698	0.31846	-0.33043	0.5539	-0.039899	0.17074
crPt-890358	158	0.09375	0	0.0135135	0.0106383	0.0322	0.602465	0.15911	0.0339698	0.31806	-0.33123	0.55468	-0.060617	0.16845
crPt-891017	154	0.921875	0.789474	0.830986	0.822222	0.015	0.675243	0.107006	0.114345	0.31806	-0.33123	0.55468	-0.14715	0.15574
crPt-885191	159	0.4	0.1	0.364865	0.308511	0.00089632	0.0252019	0.0145305	0.671115	0.31766	-0.33203	0.55546	-0.14505	0.15572
crPt-891270	157	0.953125	1	0.876712	0.903226	0.0187	0.101929	0.327027	0.116802	0.31766	-0.33203	0.55546	-0.11847	0.15987
crPt-894004	156	0.09375	0.3	0.305556	0.304348	0.0564	0.962007	0.0239415	0.0027665	0.31706	-0.33323	0.55584	-0.11341	0.15901
crPt-892785	153	0.366667	0.105263	0.445946	0.376344	0.007	0.00751439	0.0339493	0.355255	0.31686	-0.33364	0.55661	-0.12331	0.15798
crPt-895197	156	0.546875	1	0.930556	0.945652	0.1838	0.228721	0.000363154	8.78821e-07	0.31686	-0.33364	0.55661	0.17945	0.20004
crPt-890528	152	0.135593	0.75	0.821918	0.806452	0.3995	0.472603	1.43343e-06	1.39398e-12	0.31666	-0.33404	0.55736	0.18019	0.19921
crPt-891660	157	0.68254	0.95	1	0.989362	0.186	0.056205	0.0188296	5.89956e-07	0.31666	-0.33404	0.55736	0.19455	0.20322
crPt-885142	153	0.758065	0.6	0.450704	0.483516	0.0848	0.241085	0.175068	0.000449037	0.31646	-0.33444	0.55774	-0.14839	0.1542
crPt-892360	159	0.923077	1	0.986486	0.989362	0.0236	0.602465	0.204629	0.0686135	0.31606	-0.33524	0.55811	-0.082799	0.16432
crPt-893676	158	0.815385	1	0.863014	0.892473	0.0037	0.0831272	0.0412297	0.446821	0.31566	-0.33605	0.55849	-0.09559	0.16205
crPt-891109	157	0.846154	1	0.863014	0.891304	0.00043251	0.0909264	0.0721681	0.779262	0.31546	-0.33645	0.55959	-0.12311	0.15983
crPt-891218	155	0.129032	0.05	0.328767	0.268817	0.0535	0.0145381	0.328476	0.00741187	0.31546	-0.33645	0.55959	-0.11144	0.15953
crPt-891998	157	0.938462	0.4	0.361111	0.369565	0.3002	0.750656	6.55747e-07	1.0375e-10	0.31546	-0.33645	0.55959	0.17739	0.19882
crPt-890705	154	0.0833333	0.05	0.283784	0.234043	0.0621	0.0309821	0.625409	0.00414512	0.31526	-0.33685	0.55996	-0.097009	0.16124
crPt-893739	156	0.777778	0.25	0.0821918	0.11828	0.4391	0.0423654	4.50905e-05	1.36693e-13	0.31486	-0.33766	0.56105	0.18238	0.19964
crPt-885021	159	0.0923077	0	0	0	0.0503	1	0.162457	0.00845771	0.31486	-0.33766	0.56105	0.020559	0.17925
crPt-895568	158	0.40625	0.35	0.675676	0.606383	0.0649	0.00960383	0.654186	0.00186511	0.31486	-0.33766	0.56105	-0.13306	0.15635
crPt-895448	159	0.892308	0.65	0.743243	0.723404	0.0283	0.410307	0.0124507	0.0261291	0.31386	-0.33967	0.56141	-0.16318	0.15346
crPt-884984	154	0.209677	0	0.0694444	0.0543478	0.0397	0.228721	0.0283839	0.0190592	0.31346	-0.34048	0.56213	-0.033801	0.16984
crPt-894571	153	0.738462	0.705882	0.915493	0.875	0.0471	0.0212075	0.787914	0.00676206	0.31346	-0.34048	0.56213	-0.14031	0.15577
crPt-891874	158	0.875	1	0.959459	0.968085	0.0231	0.362494	0.100276	0.0699197	0.31306	-0.34129	0.56249	-0.082909	0.16313
crPt-890592	155	0.71875	0.95	0.859155	0.879121	0.0273	0.273934	0.0338762	0.0465526	0.31286	-0.34169	0.56284	-0.13409	0.15671
crPt-895204	159	0.584615	0.8	0.445946	0.521277	0.0181	0.00601272	0.083828	0.10501	0.31206	-0.34331	0.5632	-0.12851	0.1571
crPt-885168	159	0.261538	0	0.175676	0.138298	0.0096	0.0463702	0.0123764	0.221645	0.31186	-0.34371	0.56355	-0.041745	0.16862
crPt-884685	153	0.612903	0.473684	0.291667	0.32967	0.0913	0.136832	0.285298	0.000278304	0.31166	-0.34412	0.56426	-0.12259	0.157
crPt-895233	156	0.923077	1	0.986111	0.989011	0.0231	0.606753	0.216089	0.074044	0.31166	-0.34412	0.56426	-0.099796	0.1618
crPt-889934	158	0.846154	0.95	0.972603	0.967742	0.0457	0.613472	0.229741	0.00948377	0.31126	-0.34493	0.56531	-0.11624	0.1592
crPt-892079	157	0.825397	1	1	1	0.0994	1	0.0481524	0.000263192	0.31126	-0.34493	0.56531	0.14933	0.1959
crPt-894045	159	0.830769	1	1	1	0.0953	1	0.0519711	0.000325257	0.31126	-0.34493	0.56531	0.14839	0.19572
crPt-894107	159	0.692308	0.2	0.932432	0.776596	0.0712	4.52898e-10	0.000196925	0.000336912	0.31086	-0.34574	0.566	0.17678	0.19856
crPt-895316	159	0.0615385	0.3	0.0675676	0.117021	1.211e-05	0.00510463	0.00485137	0.885613	0.31086	-0.34574	0.566	-0.094427	0.16159
crPt-889943	159	0.830769	1	1	1	0.0953	1	0.0519711	0.000325257	0.31046	-0.34655	0.56668	0.14115	0.19453
crPt-891424	154	0.704918	0.95	0.835616	0.860215	0.0215	0.194517	0.0275834	0.0729658	0.31046	-0.34655	0.56668	-0.12326	0.15868
crPt-891466	156	0.369231	0.05	0.253521	0.208791	0.0139	0.0510193	0.00752127	0.146923	0.31026	-0.34696	0.56702	-0.11779	0.1588
crPt-895727	153	0.836066	1	1	1	0.093	1	0.0566904	0.000495432	0.31006	-0.34736	0.56736	0.15133	0.19646
crPt-892931	157	0.6	0	0.166667	0.130435	0.1821	0.0533405	9.86903e-06	6.04789e-07	0.30986	-0.34777	0.56803	0.16436	0.19729
crPt-894742	158	0.828125	1	1	1	0.0973	1	0.050054	0.000293024	0.30986	-0.34777	0.56803	0.16363	0.19851
crPt-885230	157	0.109375	0	0	0	0.06	1	0.126249	0.00434796	0.30966	-0.34817	0.56903	0.042517	0.18062
crPt-889922	154	0.16129	0	0.0416667	0.0326087	0.0388	0.355823	0.0588436	0.0211738	0.30966	-0.34817	0.56903	-0.050058	0.16786
crPt-891641	156	0.169231	0.684211	0.861111	0.824176	0.4213	0.0749656	3.59864e-05	2.8096e-13	0.30966	-0.34817	0.56903	0.17568	0.19836
crPt-891413	158	0.584615	0.85	0.534247	0.602151	0.0027	0.012244	0.0327263	0.553022	0.30946	-0.34858	0.56969	-0.13676	0.15677
crPt-892675	156	0.615385	0.894737	0.666667	0.714286	0.0023	0.0534289	0.0243765	0.53281	0.30946	-0.34858	0.56969	-0.15247	0.15507
crPt-892542	146	0.508772	0.777778	0.408451	0.483146	0.0103	0.0062832	0.0479463	0.259288	0.30926	-0.34899	0.57034	-0.13392	0.15682
crPt-893037	159	0.938462	1	1	1	0.0331	1	0.259034	0.032092	0.30926	-0.34899	0.57034	0.021253	0.17767
crPt-895875	151	0.672131	0.555556	0.861111	0.8	0.0434	0.00472886	0.366412	0.0104407	0.30906	-0.34939	0.57066	-0.11167	0.15828
crPt-894528	158	0.969231	1	0.876712	0.903226	0.0295	0.101929	0.429541	0.0471615	0.30886	-0.3498	0.57098	-0.072609	0.16441
crPt-885052	155	0.403226	0.684211	0.662162	0.666667	0.0578	0.856098	0.0348441	0.00303052	0.30866	-0.35021	0.57162	-0.14374	0.15519
crPt-885285	159	0.169231	0	0	0	0.0953	1	0.0519711	0.000325257	0.30866	-0.35021	0.57162	0.073495	0.1856
crPt-884382	143	0.472727	0.235294	0.169014	0.181818	0.0949	0.526186	0.0870502	0.000341428	0.30826	-0.35102	0.57226	-0.12298	0.15683
crPt-893115	157	0.538462	1	0.902778	0.923913	0.1572	0.150336	0.000297464	4.22386e-06	0.30826	-0.35102	0.57226	0.16088	0.19691
crPt-891944	158	0.830769	1	1	1	0.0948	1	0.0519711	0.000354991	0.30806	-0.35143	0.57257	0.1402	0.19457
crPt-891152	157	0.031746	0	0.175676	0.138298	0.0536	0.0463702	0.422261	0.00807312	0.30786	-0.35184	0.5732	-0.038108	0.16905
crPt-892126	159	0.846154	1	1	1	0.086	1	0.0653758	0.000622931	0.30786	-0.35184	0.5732	0.12532	0.19171
crPt-891102	159	0.446154	0.5	0.175676	0.244681	0.074	0.00354146	0.673683	0.000708328	0.30746	-0.35265	0.57351	-0.11075	0.15853
crPt-891420	159	0.215385	0	0	0	0.1238	1	0.0257411	4.5976e-05	0.30726	-0.35306	0.57413	0.1264	0.19272
crPt-885200	159	0.169231	0	0.0135135	0.0106383	0.0742	0.602465	0.0519711	0.00139845	0.30726	-0.35306	0.57413	-0.0071567	0.173
crPt-891209	158	0.646154	0.9	0.835616	0.849462	0.0425	0.477442	0.0321863	0.0117687	0.30706	-0.35347	0.57506	-0.12072	0.15747
crPt-892309	149	0.20339	0.388889	0.0694444	0.133333	0.0316	0.000588837	0.114263	0.0248818	0.30706	-0.35347	0.57506	-0.10441	0.15989
crPt-895632	156	0.359375	0.157895	0.534247	0.456522	0.029	0.00424856	0.100237	0.0421364	0.30706	-0.35347	0.57506	-0.11466	0.15864
crPt-891136	153	0.629032	0.263158	0.472222	0.428571	0.02	0.104956	0.00640228	0.0714166	0.30686	-0.35388	0.57536	-0.13478	0.15601
crPt-893891	157	0.2	0.5	0.138889	0.217391	0.0056	0.000817876	0.00987918	0.34097	0.30666	-0.35429	0.57566	-0.10529	0.16001
crPt-891252	158	0.0769231	0.05	0.287671	0.236559	0.0695	0.029191	0.68208	0.0019431	0.30626	-0.3551	0.57627	-0.09265	0.16131
crPt-895904	157	0.920635	0.9	0.743243	0.776596	0.0502	0.138778	0.773079	0.00733901	0.30626	-0.3551	0.57627	-0.13838	0.15577
crPt-884831	154	0.734375	0.9	0.928571	0.922222	0.0617	0.67496	0.126104	0.00293247	0.30606	-0.35551	0.57687	-0.090797	0.16061
crPt-892794	158	1	1	0.821918	0.860215	0.0928	0.0447807	1	0.000485788	0.30606	-0.35551	0.57687	0.13131	0.19285
crPt-883865	158	0.276923	0.45	0.109589	0.182796	0.037	0.000747448	0.149754	0.0132719	0.30586	-0.35592	0.57716	-0.10663	0.15911
crPt-884337	153	0.0806452	0.25	0.352113	0.32967	0.09	0.393163	0.0475255	0.000277314	0.30566	-0.35633	0.57775	-0.10994	0.15895
crPt-894101	151	0.830508	1	1	1	0.0973	1	0.052428	0.000400466	0.30566	-0.35633	0.57775	0.14473	0.19497
crPt-891465	159	0.507692	0.85	0.567568	0.62766	0.0027	0.0226554	0.00794832	0.480982	0.30546	-0.35674	0.57892	-0.11488	0.1589
crPt-893427	158	0.34375	0	0.0135135	0.0106383	0.1868	0.602465	0.00306347	7.44594e-07	0.30546	-0.35674	0.57892	0.13923	0.19441
crPt-893993	158	0.723077	0.35	0.534247	0.494624	0.0307	0.1477	0.0032493	0.0238628	0.30546	-0.35674	0.57892	-0.12913	0.15673
crPt-895430	159	0.169231	0	0.22973	0.180851	0.0061	0.0199612	0.0519711	0.376454	0.30546	-0.35674	0.57892	-0.053633	0.1677
crPt-890467	159	0.184615	0	0	0	0.1046	1	0.0412297	0.00016969	0.30506	-0.35756	0.5795	0.09972	0.18814
crPt-895226	157	0.359375	0.6	0.684932	0.666667	0.092	0.477144	0.060252	0.000209865	0.30506	-0.35756	0.5795	-0.13411	0.15572
crPt-892629	153	0.650794	0.888889	0.875	0.877778	0.0641	0.872534	0.0546029	0.00243827	0.30466	-0.35838	0.58007	-0.10589	0.15933
crPt-892730	151	0.190476	0.1	0.441176	0.363636	0.0671	0.00652387	0.349304	0.00259569	0.30466	-0.35838	0.58007	-0.093335	0.16043
crPt-893481	157	0	0.45	0.178082	0.236559	0.0534	0.0129447	1.99242e-07	0.000533482	0.30446	-0.35879	0.58036	0.13356	0.19287
crPt-884034	152	0.83871	0.941176	0.972603	0.966667	0.0501	0.517322	0.283027	0.00731218	0.30406	-0.35961	0.58093	-0.098992	0.16018
crPt-895401	157	0.8	1	0.861111	0.891304	0.006	0.0808934	0.0326256	0.34097	0.30406	-0.35961	0.58093	-0.057713	0.16607
crPt-892953	159	0.0461538	0	0.175676	0.138298	0.0415	0.0463702	0.330825	0.0183371	0.30386	-0.36002	0.58121	-0.066748	0.1661
crPt-884715	155	0.145161	0	0	0	0.0817	1	0.0747003	0.000985612	0.30366	-0.36043	0.58177	0.063944	0.1841
crPt-893458	155	0.2	0.1	0.428571	0.355556	0.0561	0.00814981	0.30794	0.00509637	0.30366	-0.36043	0.58177	-0.1071	0.15918
crPt-894187	153	0.47541	1	0.833333	0.869565	0.1295	0.0533405	7.89993e-05	2.49168e-05	0.30346	-0.36084	0.58205	0.16008	0.19697
crPt-893318	159	0.446154	0.5	0.756757	0.702128	0.0883	0.0283355	0.673683	0.000261281	0.30286	-0.36208	0.58233	-0.10592	0.15871
crPt-891763	159	0.0461538	0.05	0.283784	0.234043	0.0943	0.0309821	0.943546	0.000312951	0.30266	-0.36249	0.58261	-0.031567	0.16841
crPt-890556	155	0.875	1	1	1	0.0684	1	0.100276	0.00258352	0.30206	-0.36372	0.58344	0.11612	0.19057
crPt-892170	149	0.881356	1	1	1	0.0661	1	0.110714	0.00363416	0.30206	-0.36372	0.58344	0.09865	0.18804
crPt-895734	157	0.476923	1	0.791667	0.836957	0.0974	0.0281506	7.29472e-05	0.000189829	0.30206	-0.36372	0.58344	0.15347	0.19543
crPt-890802	153	0.703125	0.9	0.898551	0.898876	0.0549	0.984941	0.0796381	0.00523977	0.30186	-0.36414	0.58371	-0.10372	0.15919
crPt-891869	158	1	0.9	0.958904	0.946237	0.0113	0.303526	0.0116396	0.10075	0.30166	-0.36455	0.58399	-0.069104	0.16553
crPt-891582	159	0	0	0.148649	0.117021	0.0759	0.069747	1	0.00150416	0.30146	-0.36496	0.58453	0.071852	0.18527
crPt-894140	156	0.59375	0.2	0.430556	0.380435	0.0219	0.0635093	0.00286717	0.0595727	0.30146	-0.36496	0.58453	-0.095576	0.16032
crPt-892901	159	0.846154	1	1	1	0.086	1	0.0653758	0.000622931	0.30126	-0.36537	0.58534	0.12546	0.19178
crPt-893107	156	0.9375	1	1	1	0.0335	1	0.255275	0.0330916	0.30126	-0.36537	0.58534	0.015576	0.17608
crPt-895689	152	0.766667	0.842105	1	0.967391	0.1199	0.000850266	0.487696	2.57547e-05	0.30126	-0.36537	0.58534	0.12308	0.19073
crPt-890205	158	0.538462	1	0.767123	0.817204	0.0521	0.0190398	0.000297464	0.00537158	0.30106	-0.36579	0.58588	0.13078	0.19199
crPt-885075	156	0.129032	0	0	0	0.0724	1	0.0947208	0.00179981	0.30106	-0.36579	0.58588	0.046139	0.18115
crPt-891823	158	1	0.95	0.90411	0.913978	0.0416	0.518318	0.0733731	0.0114835	0.30066	-0.36661	0.58614	-0.033639	0.16904
crPt-894333	158	0.40625	0.5	0.959459	0.861702	0.308	8.54213e-07	0.461709	6.57258e-11	0.30046	-0.36703	0.58641	0.16702	0.19685
crPt-893346	156	0.428571	0.473684	0.756757	0.698925	0.0986	0.0184622	0.729267	0.000141393	0.30026	-0.36744	0.58668	-0.098095	0.15907
crPt-894038	159	0.938462	1	1	1	0.0331	1	0.259034	0.032092	0.30006	-0.36785	0.58694	0.01459	0.17672
crPt-893276	152	0.921875	0.9	0.691176	0.738636	0.0773	0.0651114	0.758138	0.00112782	0.29986	-0.36827	0.5872	-0.086857	0.1606
crPt-894780	156	0.796875	0.684211	0.931507	0.880435	0.0318	0.00393837	0.307748	0.0214376	0.29946	-0.36909	0.58747	-0.10497	0.15912
crPt-893934	153	0.90625	0.75	0.972603	0.932584	0.0147	0.00182487	0.0949619	0.100765	0.29926	-0.36951	0.58773	-0.075986	0.16239
crPt-892156	159	0.830769	1	0.837838	0.87234	3.345e-05	0.056917	0.0519711	0.911068	0.29906	-0.36992	0.58799	-0.085055	0.16277
crPt-895805	159	0.553846	0.8	0.986486	0.946809	0.2419	0.0013883	0.0515598	6.66702e-09	0.29886	-0.37034	0.58825	0.14148	0.19235
crPt-894295	158	0.125	0.2	0.418919	0.37234	0.0956	0.0756369	0.405215	0.000199183	0.29846	-0.37117	0.58903	-0.094723	0.16052
crPt-884377	159	0.830769	0.85	0.972973	0.946809	0.0492	0.0322466	0.839818	0.00471425	0.29846	-0.37117	0.58903	-0.10252	0.15975
crPt-895078	153	0.0615385	0.210526	0.724638	0.613636	0.4104	0.000102045	0.0550642	1.47779e-12	0.29846	-0.37117	0.58903	0.15478	0.19496
crPt-894293	159	0.0615385	0.25	0.337838	0.319149	0.0983	0.45655	0.0188529	0.000103143	0.29826	-0.37158	0.58954	-0.08134	0.16203
crPt-885184	156	0.125	0.1	0	0.0217391	0.0571	0.00799058	0.763912	0.00241684	0.29826	-0.37158	0.58954	-0.0045491	0.17356
crPt-892621	159	0.230769	0	0.216216	0.170213	0.00016481	0.0247433	0.0202421	0.837365	0.29806	-0.372	0.5903	-0.039977	0.16847
crPt-893275	157	0.815385	1	0.847222	0.880435	0.0015	0.0657339	0.0412297	0.619393	0.29806	-0.372	0.5903	-0.076076	0.16431
crPt-893776	157	0.753846	0.947368	0.945205	0.945652	0.0682	0.970531	0.0683695	0.00178074	0.29806	-0.372	0.5903	-0.081785	0.16218
crPt-894347	154	0.830769	1	0.8	0.842697	0.0017	0.0365497	0.0578862	0.64637	0.29746	-0.37324	0.59056	-0.060257	0.16615
crPt-892003	157	0.8	1	0.833333	0.869565	0.0016	0.0533405	0.0326256	0.614796	0.29726	-0.37366	0.59081	-0.058713	0.16616
crPt-890148	155	0.661538	0.882353	0.890411	0.888889	0.0701	0.924363	0.0786191	0.00143707	0.29646	-0.37532	0.59132	-0.093586	0.16011
crPt-895570	155	0.777778	1	0.833333	0.869565	0.0042	0.0533405	0.0233068	0.415594	0.29646	-0.37532	0.59132	-0.03943	0.16791
crPt-892453	157	0.428571	0.5	0.756757	0.702128	0.0979	0.0283355	0.577088	0.000141393	0.29626	-0.37574	0.59157	-0.095079	0.15994
crPt-891668	155	1	0.647059	0.890411	0.844444	0.0302	0.0145276	3.66137e-06	0.00677366	0.29606	-0.37616	0.59182	0.13909	0.19321
crPt-890689	153	0.809524	1	0.958333	0.966667	0.0537	0.380809	0.0482572	0.00689361	0.29586	-0.37657	0.59207	-0.040536	0.16771
crPt-890237	159	0	0.4	0.148649	0.202128	0.0425	0.0148198	7.40938e-07	0.00150416	0.29566	-0.37699	0.59232	0.11434	0.18934
crPt-891796	157	0.793651	1	0.797297	0.840426	4.66e-07	0.0305828	0.0297754	0.958008	0.29546	-0.37741	0.59306	-0.038672	0.16817
crPt-894499	157	0.846154	1	0.753425	0.804348	0.0136	0.0178309	0.0721681	0.178598	0.29546	-0.37741	0.59306	-0.03947	0.16732
crPt-895795	158	0.90625	1	0.986486	0.989362	0.0322	0.602465	0.15911	0.0339698	0.29546	-0.37741	0.59306	-0.048465	0.16751
crPt-891386	156	0.333333	0.3	0.643836	0.569892	0.0858	0.00715478	0.782316	0.000429587	0.29526	-0.37783	0.5938	-0.092724	0.16017
crPt-884129	156	0.861538	1	0.958333	0.967033	0.0282	0.368016	0.0898413	0.047376	0.29526	-0.37783	0.5938	-0.061964	0.16507
crPt-884433	154	0.126984	0.388889	0	0.0769231	0.0439	2.96612e-07	0.0136524	0.00208988	0.29526	-0.37783	0.5938	0.11277	0.18927
crPt-894112	156	0.71875	1	0.986301	0.98913	0.1438	0.609232	0.0107192	1.33471e-05	0.29506	-0.37824	0.59404	0.13733	0.19296
crPt-891762	157	0.078125	0.368421	0.283784	0.301075	0.054	0.474966	0.00222184	0.00249718	0.29446	-0.3795	0.59452	-0.10073	0.15981
crPt-893941	157	0.569231	1	0.902778	0.923913	0.1369	0.150336	0.000569138	1.64168e-05	0.29446	-0.3795	0.59452	0.13137	0.19183
crPt-891070	156	0.209677	0.55	0.905405	0.829787	0.4313	0.000306269	0.00469753	1.62491e-13	0.29406	-0.38033	0.59477	0.15737	0.19502
crPt-890058	158	0.90625	0.7	0.945946	0.893617	0.0046	0.002102	0.0239415	0.37131	0.29366	-0.38117	0.59501	-0.10492	0.15915
crPt-894488	159	0.846154	1	1	1	0.086	1	0.0653758	0.000622931	0.29346	-0.38159	0.59549	0.129	0.19194
crPt-896010	158	0.90625	1	0.986486	0.989362	0.0322	0.602465	0.15911	0.0339698	0.29346	-0.38159	0.59549	-0.054142	0.16695
crPt-894133	156	0.3125	0.25	0.611111	0.532609	0.0802	0.00521385	0.595051	0.000671588	0.29326	-0.38201	0.59573	-0.088115	0.16049
crPt-884410	158	0.875	0.95	1	0.989362	0.063	0.056205	0.346638	0.00211569	0.29306	-0.38243	0.59621	0.022295	0.17568
crPt-891346	157	0.349206	0	0.554054	0.43617	0.0414	2.56314e-05	0.00280393	0.0178675	0.29306	-0.38243	0.59621	0.12447	0.1901
crPt-895688	156	0.241935	0	0.108108	0.0851064	0.029	0.127652	0.017182	0.0400324	0.29286	-0.38285	0.59645	-0.037392	0.16851
crPt-889966	157	0.571429	0.6	0.851351	0.797872	0.0834	0.0148198	0.822217	0.000377347	0.29266	-0.38327	0.59668	-0.089011	0.16024
crPt-895428	158	0.846154	1	1	1	0.0861	1	0.0721681	0.000622931	0.29246	-0.38369	0.59692	0.14244	0.19505
crPt-890246	153	0.619048	0.2	0.428571	0.377778	0.0301	0.0663115	0.00159243	0.0299118	0.29226	-0.38411	0.59739	-0.083381	0.16122
crPt-891078	158	0.34375	0.05	0.0810811	0.0744681	0.0978	0.639633	0.0119296	0.000197547	0.29226	-0.38411	0.59739	-0.050917	0.16557
crPt-884669	158	0.184615	0	0.0136986	0.0107527	0.0828	0.599987	0.0412297	0.000796869	0.29206	-0.38453	0.59786	0.014263	0.17524
crPt-891237	159	0.876923	1	1	1	0.0679	1	0.103047	0.00228598	0.29206	-0.38453	0.59786	0.10114	0.18835
crPt-891147	155	0.147541	0	0	0	0.0838	1	0.0722401	0.000831313	0.29186	-0.38495	0.59832	0.057841	0.18232
crPt-892845	159	0.553846	1	0.77027	0.819149	0.0471	0.0199612	0.000413164	0.00768442	0.29186	-0.38495	0.59832	0.11199	0.1886
crPt-895134	159	0.415385	0.2	0.108108	0.12766	0.1103	0.277408	0.083828	5.49044e-05	0.29166	-0.38537	0.59855	-0.07837	0.16137
crPt-893112	159	0	0.25	0.027027	0.0744681	0.0028	0.00109972	7.85526e-05	0.184069	0.29146	-0.38579	0.59878	0.056653	0.18098
crPt-892243	159	0.184615	0	0.027027	0.0212766	0.0659	0.459276	0.0412297	0.00250006	0.29126	-0.38621	0.59947	-0.0098595	0.17226
crPt-884776	153	0.274194	0.263158	0.0277778	0.0769231	0.1017	0.000932224	0.924857	7.83285e-05	0.29126	-0.38621	0.59947	-0.03974	0.16685
crPt-893708	156	0.59375	0.2	0.430556	0.380435	0.0219	0.0635093	0.00286717	0.0595727	0.29126	-0.38621	0.59947	-0.10322	0.15905
crPt-893039	156	0.0952381	0.5	0.191781	0.258065	0.0113	0.00640356	0.000140276	0.115284	0.29106	-0.38663	0.5997	-0.05716	0.16444
crPt-892491	154	0.984127	1	0.887324	0.912088	0.0377	0.119533	0.572376	0.0271373	0.29086	-0.38705	0.59992	-0.051	0.16683
crPt-890141	155	0.238095	0.65	0.361111	0.423913	0.0131	0.0230144	0.00106726	0.123366	0.29066	-0.38747	0.60015	-0.10106	0.15923
crPt-895615	159	0	0.35	0.0810811	0.138298	0.0168	0.00263947	3.41962e-06	0.0203622	0.29046	-0.38789	0.6006	0.082466	0.18511
crPt-895768	156	0.796875	1	0.805556	0.847826	4.8865e-05	0.0349186	0.0311896	0.89939	0.29046	-0.38789	0.6006	-0.042707	0.16792
crPt-893155	159	0.923077	1	1	1	0.0416	1	0.204629	0.0163949	0.29006	-0.38874	0.60083	0.027607	0.17737
crPt-890609	149	0.491525	0.789474	0.732394	0.744444	0.0529	0.61367	0.0255469	0.00554444	0.28986	-0.38916	0.60128	-0.10662	0.15859
crPt-895716	157	0.769231	1	0.791667	0.836957	0.00053937	0.0281506	0.0202421	0.75167	0.28986	-0.38916	0.60128	-0.042549	0.16694
crPt-894554	154	0.177419	0.1	0.777778	0.630435	0.3233	2.78711e-07	0.412235	1.67719e-10	0.28966	-0.38958	0.60172	0.13568	0.1914
crPt-894220	154	0.793651	1	0.859155	0.89011	0.0067	0.078662	0.0297754	0.317369	0.28966	-0.38958	0.60172	-0.053215	0.166
crPt-893132	158	0.938462	0.75	0.972603	0.924731	0.0046	0.00120392	0.0188529	0.327996	0.28946	-0.39	0.60216	-0.054781	0.16507
crPt-895502	158	0.0769231	0	0.356164	0.27957	0.1101	0.0022477	0.204629	0.000137971	0.28946	-0.39	0.60216	0.045257	0.17871
crPt-893938	159	0.276923	0	0.202703	0.159574	0.0065	0.0305828	0.00961673	0.306649	0.28906	-0.39085	0.6026	-0.028224	0.16955
crPt-894898	154	0.5625	0.684211	0.84507	0.811111	0.0846	0.11518	0.346294	0.000422064	0.28906	-0.39085	0.6026	-0.10292	0.15889
crPt-894624	155	0.741935	1	0.986301	0.989247	0.1293	0.599987	0.0132886	3.76865e-05	0.28886	-0.39127	0.60282	0.11682	0.18952
crPt-895040	159	0.307692	0.1	0	0.0212766	0.1719	0.00718113	0.0672233	8.59724e-07	0.28866	-0.3917	0.60326	0.084762	0.1842
crPt-895726	159	0.0153846	0.25	0.337838	0.319149	0.1432	0.45655	0.000573212	3.10885e-06	0.28866	-0.3917	0.60326	0.12306	0.19094
crPt-884749	156	0.830769	0.833333	1	0.967033	0.0783	0.000624068	0.979553	0.000354991	0.28826	-0.39254	0.60348	0.091827	0.18591
crPt-894532	157	0.125	0.1	0.438356	0.365591	0.111	0.0065357	0.763912	9.45868e-05	0.28806	-0.39297	0.60391	-0.05517	0.16458
crPt-890189	159	0.830769	1	0.945946	0.957447	0.0327	0.290742	0.0519711	0.0306885	0.28806	-0.39297	0.60391	-0.028182	0.16926
crPt-890531	159	0.876923	1	1	1	0.0679	1	0.103047	0.00228598	0.28786	-0.39339	0.60434	0.072829	0.18319
crPt-894071	159	0.338462	0.05	0.0810811	0.0744681	0.0948	0.639633	0.012974	0.000237542	0.28786	-0.39339	0.60434	-0.05796	0.16456
crPt-884943	156	0.952381	0.894737	0.756757	0.784946	0.067	0.194915	0.360129	0.001901	0.28766	-0.39381	0.60477	-0.083133	0.16147
crPt-891954	159	0.0307692	0.05	0.337838	0.276596	0.1435	0.0123163	0.684633	1.09633e-05	0.28766	-0.39381	0.60477	0.0081571	0.17329
crPt-884660	153	0.245902	0	0.0277778	0.0217391	0.1012	0.453061	0.0162111	0.000260498	0.28746	-0.39424	0.60498	0.02978	0.17682
crPt-895312	157	0.875	0.95	0.986301	0.978495	0.0449	0.324057	0.346638	0.00970381	0.28726	-0.39466	0.6052	-0.074509	0.16308
crPt-893148	159	0.461538	0	0.0675676	0.0531915	0.1926	0.235281	0.000297464	3.77412e-07	0.28686	-0.39551	0.60562	0.11976	0.19017
crPt-884951	157	0.153846	0	0.315068	0.25	0.0357	0.0058195	0.0721681	0.0283318	0.28686	-0.39551	0.60562	-0.022558	0.16971
crPt-892381	159	0.861538	0.85	0.986486	0.957447	0.0462	0.00864951	0.897203	0.00512993	0.28646	-0.39636	0.60605	-0.043923	0.16641
crPt-893980	159	0.815385	0.8	1	0.957447	0.0836	0.000163323	0.87805	0.00016969	0.28646	-0.39636	0.60605	0.10978	0.18814
crPt-890201	156	0.015873	0.3	0.0958904	0.139785	0.0151	0.0218967	0.000147467	0.0500273	0.28626	-0.39679	0.60667	-0.016287	0.17097
crPt-884364	155	0.301587	0	0.369863	0.293478	0.0058	0.00219073	0.00776563	0.40285	0.28626	-0.39679	0.60667	0.031042	0.17665
crPt-891106	158	0.523077	1	0.671233	0.741935	0.0194	0.00372956	0.000212312	0.0782312	0.28626	-0.39679	0.60667	0.1368	0.19275
crPt-894179	158	0.892308	0.75	0.972603	0.924731	0.0186	0.00120392	0.113777	0.0586412	0.28606	-0.39721	0.60709	-0.062707	0.16427
crPt-895335	155	0.491803	0.95	0.945946	0.946809	0.2435	0.943011	0.000489011	1.82524e-08	0.28606	-0.39721	0.60709	0.13563	0.19115
crPt-895313	158	0.609375	0.8	0.405405	0.489362	0.0383	0.00232708	0.121409	0.0182288	0.28586	-0.39764	0.60771	-0.082322	0.16087
crPt-890299	154	0.671875	0.777778	0.416667	0.488889	0.0598	0.007411	0.391127	0.00343288	0.28586	-0.39764	0.60771	-0.083311	0.16105
crPt-892300	154	0.112903	0.0526316	0.684932	0.554348	0.3111	3.59118e-06	0.443355	5.213e-10	0.28586	-0.39764	0.60771	0.12724	0.1902
crPt-891149	157	0.619048	1	0.945946	0.957447	0.1539	0.290742	0.00156132	5.6081e-06	0.28566	-0.39806	0.60812	0.1269	0.19069
crPt-891505	158	0.215385	0.2	0.547945	0.473118	0.1053	0.00696494	0.883281	0.000105202	0.28566	-0.39806	0.60812	-0.084381	0.1611
crPt-894806	157	0.265625	0.05	0.452055	0.365591	0.0364	0.00134772	0.043427	0.0253318	0.28546	-0.39849	0.60833	-0.043292	0.16655
crPt-884824	155	0.953846	0.894737	0.746479	0.777778	0.0749	0.170886	0.340918	0.00107464	0.28526	-0.39891	0.60894	-0.081478	0.16103
crPt-884843	158	0.307692	0	0.0410959	0.0322581	0.122	0.359183	0.00572476	4.89958e-05	0.28526	-0.39891	0.60894	0.053157	0.17979
crPt-891996	157	0.809524	1	0.945946	0.957447	0.0425	0.290742	0.0379176	0.014451	0.28526	-0.39891	0.60894	-0.027506	0.16856
crPt-893852	156	0.854839	0.9	0.986486	0.968085	0.0532	0.0539347	0.607766	0.00399052	0.28506	-0.39934	0.60914	-0.052186	0.16504
crPt-893250	159	0.338462	0	0.554054	0.43617	0.0452	2.56314e-05	0.00333758	0.0119494	0.28486	-0.39977	0.60954	0.11207	0.18819
crPt-894458	156	0.857143	1	0.972973	0.978495	0.0434	0.47066	0.0846294	0.0141209	0.28486	-0.39977	0.60954	-0.018554	0.17031
crPt-884485	158	0.815385	0.8	1	0.956989	0.0829	0.000180097	0.87805	0.000186535	0.28426	-0.40105	0.60974	0.097909	0.18623
crPt-890190	159	0.830769	1	0.932432	0.946809	0.0239	0.235281	0.0519711	0.0630832	0.28406	-0.40147	0.60994	-0.05505	0.1658
crPt-893651	158	0.0769231	0	0.328767	0.258065	0.0943	0.00372956	0.204629	0.000407704	0.28346	-0.40276	0.61094	0.022738	0.17551
crPt-891619	150	0.491803	0.368421	0.757143	0.674157	0.066	0.00188223	0.349153	0.00206809	0.28346	-0.40276	0.61094	-0.080019	0.16141
crPt-891949	155	0.539683	0.9	0.652778	0.706522	0.0109	0.0344042	0.0047714	0.183127	0.28346	-0.40276	0.61094	-0.078529	0.16192
crPt-892372	158	0.328125	0	0.554054	0.43617	0.0499	2.56314e-05	0.00404433	0.00873319	0.28346	-0.40276	0.61094	0.1138	0.18848
crPt-895069	158	0.421875	0	0.108108	0.0851064	0.1203	0.127652	0.000693139	4.35589e-05	0.28346	-0.40276	0.61094	0.07073	0.18216
crPt-892939	159	0.0461538	0.25	0.0135135	0.0638298	0.0054	0.000226796	0.00772793	0.252756	0.28326	-0.40318	0.61133	-0.017233	0.17066
crPt-895862	155	0.890625	0.684211	0.666667	0.67033	0.0596	0.885276	0.0326375	0.00230382	0.28326	-0.40318	0.61133	-0.087626	0.16032
crPt-885162	158	0.461538	0.1	0.191781	0.172043	0.0749	0.337836	0.00452842	0.000902105	0.28306	-0.40361	0.61153	-0.069031	0.16268
crPt-891647	156	0.047619	0.2	0.684932	0.580645	0.3837	0.000188006	0.0356582	4.61078e-12	0.28266	-0.40447	0.61231	0.12144	0.1892
crPt-891150	156	0.548387	1	0.72973	0.787234	0.0305	0.0102755	0.000389634	0.0292288	0.28266	-0.40447	0.61231	0.11361	0.18901
crPt-891646	158	0.265625	0	0.297297	0.234043	0.0016	0.00647733	0.0116387	0.680934	0.28266	-0.40447	0.61231	0.00929	0.17401
crPt-892627	156	0.8125	1	0.972222	0.978261	0.0665	0.453061	0.039564	0.00267857	0.28266	-0.40447	0.61231	-0.0043449	0.17195
crPt-892280	157	0.125	0.368421	0.459459	0.44086	0.1131	0.477695	0.017696	3.81833e-05	0.28246	-0.4049	0.6127	-0.078167	0.16154
crPt-892748	158	0.738462	1	0.808219	0.849462	0.0061	0.0363023	0.0123764	0.32877	0.28246	-0.4049	0.6127	0.0021816	0.1726
crPt-893625	157	0.84375	1	0.986301	0.989247	0.0664	0.599987	0.0631876	0.00264255	0.28226	-0.40533	0.61289	0.022107	0.17529
crPt-891027	153	0.377049	0	0.555556	0.434783	0.0317	2.60903e-05	0.00172208	0.0419224	0.28206	-0.40575	0.61328	0.12521	0.19063
crPt-895273	157	1	0.789474	0.808219	0.804348	0.0781	0.854838	0.000285948	0.000285651	0.28206	-0.40575	0.61328	0.082587	0.18399
crPt-894559	155	0.938462	0.842105	0.676056	0.711111	0.0969	0.159617	0.184993	0.000194553	0.28186	-0.40618	0.61347	-0.053632	0.16419
crPt-885032	157	0.625	0.8	0.39726	0.483871	0.0474	0.0019334	0.151113	0.00876197	0.28166	-0.40661	0.61423	-0.075569	0.16136
crPt-893622	158	0.125	0.45	0.027027	0.117021	0.0226	1.09702e-06	0.00222615	0.0285054	0.28166	-0.40661	0.61423	0.024268	0.17526
crPt-894894	159	0.969231	0.5	0.864865	0.787234	0.0174	0.000635172	1.05926e-06	0.0305158	0.28166	-0.40661	0.61423	0.11732	0.18873
crPt-895508	158	0.953125	0.55	0.986486	0.893617	0.0049	2.04903e-07	2.24607e-05	0.246077	0.28166	-0.40661	0.61423	0.12026	0.18942
crPt-894607	159	0.353846	0.9	0.22973	0.37234	0.0169	3.36491e-07	5.08573e-05	0.109104	0.28146	-0.40704	0.61442	0.10959	0.1869
crPt-894743	157	0.96875	0.6	0.958904	0.88172	3.9887e-05	2.89872e-05	2.73225e-05	0.759608	0.28126	-0.40747	0.61461	0.087607	0.18399
crPt-894341	158	0.515625	0.95	0.945946	0.946809	0.2245	0.943011	0.000775911	4.55807e-08	0.28106	-0.4079	0.61499	0.11703	0.18835
crPt-894518	158	0.46875	0.1	0.148649	0.138298	0.1097	0.577398	0.00397261	6.97578e-05	0.28106	-0.4079	0.61499	-0.041028	0.16586
crPt-884271	150	0.637931	0.578947	0.863014	0.804348	0.0594	0.00661211	0.646476	0.00313614	0.28086	-0.40833	0.61536	-0.1031	0.15878
crPt-892881	156	0.258065	0.05	0.486486	0.393617	0.0536	0.000619301	0.0493498	0.00718305	0.28086	-0.40833	0.61536	-0.026768	0.16766
crPt-891908	156	0.78125	0.526316	0.465753	0.478261	0.09	0.63896	0.0321458	0.000232055	0.28066	-0.40876	0.61573	-0.076762	0.16142
crPt-892324	151	0.822581	1	0.957143	0.966292	0.0457	0.361166	0.0517595	0.0134514	0.28066	-0.40876	0.61573	-0.016972	0.16962
crPt-892316	155	0.68254	0.55	0.986111	0.891304	0.1322	2.93397e-07	0.281971	3.32154e-06	0.28046	-0.40919	0.61592	0.13156	0.19092
crPt-894509	159	0.753846	1	0.986486	0.989362	0.1212	0.602465	0.0158595	5.22966e-05	0.28026	-0.40962	0.6161	0.1086	0.18797
crPt-890518	157	0.03125	0.55	0.575342	0.569892	0.2784	0.839733	2.79033e-07	3.00839e-10	0.28006	-0.41005	0.61665	0.14003	0.19244
crPt-891878	155	0.809524	0.842105	1	0.967391	0.0917	0.000850266	0.748301	0.000148593	0.28006	-0.41005	0.61665	0.098905	0.18626
crPt-894324	150	0.677419	1	0.955882	0.965909	0.1271	0.341868	0.00453129	5.89277e-05	0.28006	-0.41005	0.61665	0.10692	0.18757
crPt-890996	158	0.34375	0.8	0.0810811	0.234043	0.0809	1.37475e-09	0.000583991	0.000197547	0.27986	-0.41048	0.61702	0.1267	0.19018
crPt-891185	156	0.734375	1	0.972222	0.978261	0.1128	0.453061	0.0116387	0.000106796	0.27986	-0.41048	0.61702	0.091951	0.18516
crPt-894029	159	0.569231	0.75	0.851351	0.829787	0.0862	0.287382	0.150661	0.000318179	0.27966	-0.41092	0.6172	-0.077461	0.16115
crPt-893914	159	0.0461538	0	0.405405	0.319149	0.1744	0.000845493	0.330825	1.99388e-06	0.27946	-0.41135	0.61811	0.10154	0.18703
crPt-884722	158	0.21875	0	0.0135135	0.0106383	0.1043	0.602465	0.0245124	0.000172746	0.27946	-0.41135	0.61811	0.037846	0.17784
crPt-892862	158	0.815385	1	0.931507	0.946237	0.0296	0.232019	0.0412297	0.0401698	0.27946	-0.41135	0.61811	-0.049161	0.16552
crPt-893580	155	0.140625	0	0.410959	0.32967	0.0881	0.00129814	0.0956508	0.000634374	0.27946	-0.41135	0.61811	0.03531	0.177
crPt-894902	157	0.78125	1	0.835616	0.870968	0.0041	0.0551234	0.0245124	0.419569	0.27946	-0.41135	0.61811	-0.053803	0.16578
crPt-893735	155	0.793651	1	0.986301	0.98913	0.0966	0.609232	0.0338832	0.000329044	0.27926	-0.41178	0.61846	0.087535	0.18506
crPt-895911	156	0.40625	0	0.5	0.391304	0.0092	0.000107092	0.000946295	0.275183	0.27926	-0.41178	0.61846	0.088995	0.18473
crPt-893468	158	0.8	1	0.931507	0.946237	0.0362	0.232019	0.0326256	0.0235782	0.27906	-0.41221	0.61864	-0.023643	0.16882
crPt-893209	157	0.892308	0.944444	1	0.98913	0.0529	0.0444141	0.509031	0.00438924	0.27886	-0.41264	0.61882	-0.001152	0.17242
crPt-895450	157	0.125	0	0.310811	0.247312	0.0496	0.00622204	0.108858	0.0101188	0.27866	-0.41307	0.61935	-0.0026115	0.17273
crPt-884222	149	0.47541	0.842105	0.681159	0.715909	0.0374	0.171941	0.00619819	0.0189977	0.27866	-0.41307	0.61935	-0.084223	0.16065
crPt-895924	153	0.723077	0.789474	0.405797	0.488636	0.0919	0.00394453	0.564146	0.000318089	0.27866	-0.41307	0.61935	-0.068895	0.16255
crPt-891841	157	0.78125	0.95	0.958904	0.956989	0.0666	0.862335	0.089212	0.00203133	0.27846	-0.41351	0.61953	-0.058363	0.1643
crPt-894589	157	0.825397	0.9	0.986486	0.968085	0.0694	0.0539347	0.426188	0.0011423	0.27826	-0.41394	0.61988	-0.015577	0.16948
crPt-895591	156	0.516129	0.95	0.283784	0.425532	0.0522	6.4876e-07	0.000816102	0.00645419	0.27826	-0.41394	0.61988	0.12373	0.18958
crPt-891751	159	0.492308	0.55	0.027027	0.138298	0.2371	3.6669e-08	0.652969	2.70062e-09	0.27786	-0.4148	0.62023	0.12152	0.18929
crPt-894992	158	0.96875	0.5	0.864865	0.787234	0.0168	0.000635172	1.27688e-06	0.0325379	0.27786	-0.4148	0.62023	0.11538	0.18812
crPt-884826	153	0.984615	1	0.788732	0.829545	0.0919	0.0404312	0.608282	0.000547673	0.27746	-0.41567	0.62075	0.05227	0.17877
crPt-890037	157	0.584615	0.75	0.861111	0.836957	0.0847	0.237182	0.185545	0.00038761	0.27746	-0.41567	0.62075	-0.081535	0.16107
crPt-894150	158	0.84375	0.9	1	0.978723	0.076	0.00718113	0.532078	0.000566263	0.27746	-0.41567	0.62075	0.061285	0.18048
crPt-890572	155	0.870968	0.9	1	0.978495	0.0604	0.00757479	0.730992	0.0019271	0.27726	-0.4161	0.6211	0.020517	0.17498
crPt-890672	157	0.47619	0.1	0.162162	0.148936	0.103	0.490176	0.00346746	0.000114932	0.27726	-0.4161	0.6211	-0.040764	0.16607
crPt-892604	153	0.383333	0	0.232877	0.182796	0.0227	0.0190398	0.00155167	0.061946	0.27686	-0.41697	0.62144	0.041993	0.17785
crPt-893991	158	0.769231	1	0.986486	0.989247	0.1117	0.611664	0.0233809	0.000101452	0.27686	-0.41697	0.62144	0.073617	0.1822
crPt-884962	152	0.3125	0.736842	0.362319	0.443182	0.002	0.00460047	0.00142615	0.545089	0.27666	-0.41741	0.62213	-0.064365	0.16283
crPt-890090	158	0.892308	0.9	1	0.978495	0.0476	0.00757479	0.92235	0.00465222	0.27666	-0.41741	0.62213	0.022242	0.17502
crPt-891927	154	0.746032	1	0.958333	0.967033	0.0889	0.368016	0.0165321	0.000554373	0.27666	-0.41741	0.62213	0.046247	0.17799
crPt-894227	158	0.830769	1	0.986301	0.989247	0.0737	0.599987	0.0519711	0.00151894	0.27666	-0.41741	0.62213	0.042605	0.17776
crPt-895283	155	0.190476	0.8	0.777778	0.782609	0.2958	0.831694	2.97704e-06	3.07288e-10	0.27626	-0.41827	0.62247	0.11116	0.1873
crPt-890471	155	0.870968	1	0.986301	0.989247	0.0513	0.599987	0.0947208	0.00836022	0.27626	-0.41827	0.62247	-0.00048434	0.17215
crPt-892224	158	0.265625	0.05	0.445946	0.361702	0.0344	0.00151517	0.043427	0.0296639	0.27606	-0.41871	0.62298	-0.050153	0.16524
crPt-890191	155	0.578125	1	0.736111	0.791209	0.0245	0.0136144	0.00090211	0.0540192	0.27606	-0.41871	0.62298	0.091678	0.18499
crPt-894976	158	0.796875	1	0.959459	0.968085	0.0614	0.362494	0.0311896	0.00346824	0.27606	-0.41871	0.62298	0.018586	0.17412
crPt-892647	153	0.629032	1	0.915493	0.934066	0.1124	0.181992	0.00190451	0.000108876	0.27586	-0.41914	0.62314	0.091754	0.18477
crPt-893190	158	0.65625	1	0.945946	0.957447	0.1293	0.290742	0.00306347	2.75967e-05	0.27566	-0.41958	0.62381	0.10886	0.18746
crPt-890594	159	0.907692	0.65	0.945946	0.882979	0.0042	0.000430373	0.00635629	0.385344	0.27566	-0.41958	0.62381	-0.042465	0.16567
crPt-892821	157	0.203125	0.4	0.575342	0.537634	0.1252	0.166883	0.0796381	1.898e-05	0.27566	-0.41958	0.62381	-0.08076	0.16098
crPt-893600	158	0.828125	0.8	1	0.957447	0.0766	0.000163323	0.775096	0.000293024	0.27566	-0.41958	0.62381	0.099153	0.18623
crPt-893270	157	0.78125	0.421053	0.459459	0.451613	0.0913	0.764803	0.00353265	0.000172858	0.27546	-0.42001	0.62464	-0.049936	0.16443
crPt-890011	158	0.676923	0.5	0.972603	0.870968	0.1189	2.39625e-07	0.154354	7.69548e-06	0.27546	-0.42001	0.62464	0.11457	0.18785
crPt-891910	156	0.640625	1	0.902778	0.923913	0.0936	0.150336	0.00230654	0.000336695	0.27546	-0.42001	0.62464	0.076279	0.18249
crPt-893123	155	0.836066	0.95	0.986486	0.978723	0.0675	0.318362	0.200565	0.001836	0.27546	-0.42001	0.62464	-0.025092	0.16858
crPt-895219	159	0.769231	1	0.932432	0.946809	0.0512	0.235281	0.0202421	0.00705602	0.27546	-0.42001	0.62464	0.019156	0.17415
crPt-892679	155	0.453125	0.8	0.746479	0.758242	0.0789	0.622661	0.00807752	0.000666454	0.27526	-0.42045	0.62497	-0.077559	0.16121
crPt-893306	159	0.830769	1	0.986486	0.989362	0.0742	0.602465	0.0519711	0.00139845	0.27526	-0.42045	0.62497	0.041834	0.17746
crPt-894592	159	0.0307692	0.35	0.0675676	0.12766	0.0028	0.00114244	0.000111585	0.323989	0.27506	-0.42089	0.62513	0.012628	0.17433
crPt-895960	153	0.459016	0.368421	0.767123	0.684783	0.0887	0.00125207	0.489053	0.00034786	0.27485	-0.42132	0.62545	-0.052528	0.16382
crPt-894557	158	0.859375	0.9	0.986486	0.968085	0.0504	0.0539347	0.639539	0.00472933	0.27485	-0.42132	0.62545	-0.052005	0.16494
crPt-884989	159	0.461538	0	0.27027	0.212766	0.0347	0.0102755	0.000297464	0.0204916	0.27445	-0.42219	0.62578	0.078631	0.18311
crPt-893786	154	0.777778	0.736842	0.958333	0.912088	0.0595	0.003175	0.711849	0.00198735	0.27445	-0.42219	0.62578	-0.045599	0.16472
crPt-895787	159	0.0461538	0.45	0.189189	0.244681	0.0301	0.0180683	1.91645e-05	0.011296	0.27425	-0.42263	0.6261	0.020925	0.1744
crPt-895798	157	0.873016	0.75	0.972973	0.925532	0.0269	0.00109972	0.190967	0.0266193	0.27425	-0.42263	0.6261	-0.054666	0.16414
crPt-884148	157	0.640625	1	0.90411	0.924731	0.0948	0.153269	0.00230654	0.000290609	0.27405	-0.42307	0.62658	0.078961	0.18259
crPt-885166	157	0.484375	0	0.410959	0.322581	0.004	0.000763528	0.000183833	0.389863	0.27405	-0.42307	0.62658	0.097836	0.18584
crPt-894935	158	0.9375	0.55	0.986486	0.893617	0.0086	2.04903e-07	7.18974e-05	0.126931	0.27405	-0.42307	0.62658	0.10844	0.18717
crPt-890743	159	0.461538	0.4	0.135135	0.191489	0.1112	0.00894287	0.629628	4.06674e-05	0.27385	-0.4235	0.62706	-0.06643	0.16273
crPt-893431	159	0.569231	0.6	0.864865	0.808511	0.0938	0.00894287	0.808197	0.000148987	0.27385	-0.4235	0.62706	-0.067377	0.16235
crPt-894825	156	0.8125	1	0.972222	0.978261	0.0665	0.453061	0.039564	0.00267857	0.27385	-0.4235	0.62706	0.033332	0.17645
crPt-893845	157	0.746032	1	0.986486	0.989362	0.1269	0.602465	0.0141218	3.88869e-05	0.27365	-0.42394	0.62722	0.089659	0.18451
crPt-891630	156	0.453125	0	0.236111	0.184783	0.0469	0.0181369	0.000363154	0.00852353	0.27345	-0.42438	0.62769	0.056848	0.17969
crPt-892394	159	0.123077	0.4	0.0135135	0.0957447	0.0302	1.14028e-06	0.00690552	0.00980929	0.27345	-0.42438	0.62769	0.03542	0.17673
crPt-891415	159	0.769231	1	0.959459	0.968085	0.0767	0.362494	0.0202421	0.00110524	0.27345	-0.42438	0.62769	0.053536	0.17888
crPt-890004	157	0.828125	0.95	1	0.989247	0.0903	0.057881	0.177692	0.000320185	0.27325	-0.42481	0.62816	0.069906	0.1818
crPt-890500	159	0.676923	0.5	0.972973	0.87234	0.1202	1.99187e-07	0.154354	6.62751e-06	0.27325	-0.42481	0.62816	0.10064	0.18519
crPt-894621	159	0.507692	0.45	0.027027	0.117021	0.2545	1.09702e-06	0.652969	1.28441e-09	0.27325	-0.42481	0.62816	0.089534	0.18373
crPt-893884	156	0.546875	0.1	0.25	0.217391	0.0814	0.15369	0.000721802	0.000544265	0.27305	-0.42525	0.62878	-0.025391	0.16764
crPt-894525	157	0.625	1	0.917808	0.935484	0.1174	0.188292	0.00172561	6.20917e-05	0.27305	-0.42525	0.62878	0.11374	0.18837
crPt-894634	158	0.846154	0.8	1	0.956989	0.0653	0.000180097	0.627806	0.00067498	0.27305	-0.42525	0.62878	0.077527	0.18282
crPt-895821	157	0.328125	0.35	0.0136986	0.0860215	0.1454	7.48938e-06	0.856703	1.74014e-06	0.27305	-0.42525	0.62878	0.049456	0.1781
crPt-884240	154	0.278689	0.5	0.657534	0.623656	0.1236	0.200879	0.0722401	2.49618e-05	0.27285	-0.42569	0.62925	-0.053514	0.16406
crPt-891402	155	0.746032	1	0.959459	0.967391	0.0907	0.38742	0.019388	0.000442239	0.27285	-0.42569	0.62925	0.049276	0.17806
crPt-895384	156	0.890625	1	0.708333	0.771739	0.0507	0.00721737	0.126249	0.00969254	0.27285	-0.42569	0.62925	0.019759	0.17422
crPt-884019	155	0.784615	1	0.929577	0.944444	0.0419	0.237143	0.0294607	0.0161733	0.27265	-0.42613	0.62986	-0.0096376	0.1709
crPt-892052	158	0.953846	0.4	0.863014	0.763441	0.0114	4.01971e-05	1.9229e-07	0.070445	0.27265	-0.42613	0.62986	0.11995	0.18869
crPt-892367	156	0.888889	1	0.726027	0.784946	0.042	0.0096996	0.123167	0.0190037	0.27265	-0.42613	0.62986	0.0058183	0.17288
crPt-894913	159	0.2	0.7	0.391892	0.457447	0.0328	0.0160091	6.67525e-05	0.0152094	0.27265	-0.42613	0.62986	-0.035952	0.1663
crPt-891829	157	0.671875	0.947368	0.891892	0.903226	0.0667	0.467511	0.0192124	0.00192226	0.27245	-0.42657	0.63001	-0.045283	0.16513
crPt-890075	157	0.046875	0.210526	0.378378	0.344086	0.1388	0.172881	0.0268921	7.66301e-06	0.27225	-0.427	0.63076	-0.030297	0.16731
crPt-894567	148	0.236364	0.35	0.643836	0.580645	0.1449	0.0204452	0.328307	1.13277e-05	0.27225	-0.427	0.63076	-0.046325	0.16485
crPt-895130	155	0.78125	0.5	0.450704	0.461538	0.0975	0.697013	0.0172696	0.000137405	0.27225	-0.427	0.63076	-0.063887	0.16264
crPt-891073	153	0.935484	0.684211	0.736111	0.725275	0.0548	0.653223	0.00465363	0.00275092	0.27225	-0.427	0.63076	-0.068013	0.16253
crPt-891813	159	0.969231	1	0.783784	0.829787	0.0762	0.0247433	0.429541	0.00145622	0.27225	-0.427	0.63076	0.027097	0.17553
crPt-890805	155	0.031746	0.157895	0.479452	0.413043	0.2304	0.0129467	0.0473475	3.57171e-08	0.27205	-0.42744	0.63165	0.085013	0.18355
crPt-891241	157	0.460317	0.8	0.297297	0.404255	0.0261	0.000101254	0.00950874	0.0512079	0.27205	-0.42744	0.63165	-0.015501	0.16894
crPt-892075	159	0.707692	1	0.932432	0.946809	0.0836	0.235281	0.00743805	0.000632781	0.27205	-0.42744	0.63165	0.054456	0.17914
crPt-892595	158	0.8	1	0.958904	0.967742	0.0591	0.359183	0.0326256	0.00421889	0.27205	-0.42744	0.63165	0.011641	0.17327
crPt-892721	158	0.703125	0.1	0.77027	0.62766	0.006	3.36491e-07	8.79507e-06	0.371944	0.27205	-0.42744	0.63165	0.1035	0.18571
crPt-893989	157	0.6875	0.95	0.958904	0.956989	0.1217	0.862335	0.0203186	4.11226e-05	0.27205	-0.42744	0.63165	-0.0012816	0.17067
crPt-894698	157	0.25	0.526316	0.648649	0.623656	0.1386	0.328795	0.0252198	6.76407e-06	0.27185	-0.42788	0.63209	-0.039711	0.16548
crPt-895231	156	0.396825	0	0.328767	0.258065	0.0038	0.00372956	0.00115319	0.411192	0.27185	-0.42788	0.63209	0.041489	0.17715
crPt-895937	156	0.269841	0.5	0.0958904	0.182796	0.0412	7.67244e-05	0.0591326	0.00893048	0.27185	-0.42788	0.63209	-0.059292	0.16359
crPt-891656	157	0.815385	1	0.972222	0.978261	0.0648	0.453061	0.0412297	0.0029651	0.27165	-0.42832	0.63224	0.012763	0.17301
crPt-891943	158	0.338462	0.6	0.712329	0.688172	0.122	0.339213	0.0398805	2.20352e-05	0.27145	-0.42876	0.63267	-0.056349	0.16328
crPt-891822	157	0.646154	1	0.916667	0.934783	0.1035	0.185156	0.00252662	0.000168449	0.27145	-0.42876	0.63267	0.083291	0.18314
crPt-893422	159	0.0153846	0.25	0.378378	0.351064	0.1699	0.288653	0.000573212	5.53424e-07	0.27145	-0.42876	0.63267	0.034499	0.17578
crPt-892636	159	0.953846	0.75	0.986486	0.93617	0.0054	0.000226796	0.00772793	0.252756	0.27125	-0.4292	0.63282	0.0024001	0.17157
crPt-889959	157	1	0.8	0.805556	0.804348	0.08	0.955938	0.000395056	0.000259565	0.27105	-0.42964	0.63296	0.080833	0.18361
crPt-885223	151	0.68254	0.5	0.294118	0.340909	0.1309	0.091341	0.142642	1.86867e-05	0.27085	-0.43008	0.63311	-0.058126	0.16356
crPt-890618	158	0.707692	0.95	0.958904	0.956989	0.109	0.862335	0.0281745	9.45151e-05	0.27045	-0.43096	0.63354	-0.0092284	0.16976
crPt-890827	158	0.015625	0.4	0.148649	0.202128	0.0318	0.0148198	5.75915e-06	0.00647066	0.27045	-0.43096	0.63354	0.031762	0.17611
crPt-894884	159	0.584615	0.95	0.783784	0.819149	0.0413	0.089978	0.00316161	0.0123778	0.27045	-0.43096	0.63354	-0.0082658	0.17
crPt-885084	156	0.984615	0.789474	0.777778	0.78022	0.0796	0.913045	0.00219379	0.000352067	0.27025	-0.4314	0.63383	0.0072837	0.17191
crPt-885138	157	0.53125	0.35	0.164384	0.204301	0.1308	0.0714235	0.160722	1.25068e-05	0.27025	-0.4314	0.63383	-0.067636	0.16237
crPt-890125	156	0.761905	0.947368	0.959459	0.956989	0.0783	0.817272	0.0775535	0.000853228	0.27005	-0.43184	0.63397	-0.042067	0.16591
crPt-894846	158	0.446154	0.2	0.643836	0.548387	0.0358	0.000646178	0.0515598	0.0212588	0.26985	-0.43228	0.63426	-0.065431	0.16251
crPt-891131	158	0.703125	0.5	0.972973	0.87234	0.105	1.99187e-07	0.0991826	2.15963e-05	0.26985	-0.43228	0.63426	0.099357	0.18564
crPt-892764	158	0.3125	0	0.554054	0.43617	0.0571	2.56314e-05	0.00530879	0.00506237	0.26965	-0.43272	0.6344	0.10371	0.18662
crPt-884682	156	0.53125	0.6	0.180556	0.271739	0.116	0.00033426	0.591213	3.36346e-05	0.26945	-0.43316	0.63497	-0.040348	0.16536
crPt-890831	156	0.984127	0.6	0.972603	0.892473	6.2827e-05	7.09891e-06	6.77856e-06	0.648931	0.26945	-0.43316	0.63497	0.10106	0.18593
crPt-893228	156	0.953846	0.65	0.859155	0.813187	0.0164	0.0368076	0.000402307	0.0628259	0.26945	-0.43316	0.63497	-0.040981	0.16598
crPt-895341	158	0.328125	0.8	0.0810811	0.234043	0.073	1.37475e-09	0.000375552	0.000375296	0.26945	-0.43316	0.63497	0.11535	0.18812
crPt-893008	158	0.523077	0.7	0.273973	0.365591	0.0571	0.000710638	0.166574	0.00328223	0.26925	-0.4336	0.63539	-0.073185	0.16191
crPt-890453	157	0.8	0.8	0.430556	0.51087	0.1292	0.00437195	1	2.02104e-05	0.26925	-0.4336	0.63539	-0.039967	0.16512
crPt-892814	152	0.95082	0.4	0.605634	0.56044	0.1214	0.105244	4.47205e-07	7.58323e-06	0.26925	-0.4336	0.63539	0.108	0.18666
crPt-890288	157	0.921875	0.368421	0.918919	0.806452	8.0176e-05	4.89604e-07	1.2019e-06	0.949113	0.26905	-0.43405	0.63553	0.092823	0.18416
crPt-885170	153	0.644068	0.3	0.0405405	0.0957447	0.3663	0.000721913	0.0090757	9.14637e-12	0.26885	-0.43449	0.63581	0.116	0.18809
crPt-891678	158	0.169231	0.55	0.493151	0.505376	0.0964	0.653406	0.00103852	0.000100427	0.26885	-0.43449	0.63581	-0.062609	0.16263
crPt-890533	152	0.031746	0.117647	0.583333	0.494382	0.3221	0.000855045	0.153272	2.88083e-10	0.26865	-0.43493	0.63636	0.098959	0.18564
crPt-884345	156	0.661538	1	0.915493	0.934066	0.0935	0.181992	0.00333758	0.000363431	0.26865	-0.43493	0.63636	0.073235	0.18194
crPt-885004	157	0.671875	0.25	0.315068	0.301075	0.1091	0.575483	0.00131232	5.41383e-05	0.26865	-0.43493	0.63636	-0.033756	0.16579
crPt-890650	155	0.769231	0.35	0.557143	0.511111	0.0403	0.105754	0.000780245	0.0104379	0.26865	-0.43493	0.63636	-0.055082	0.16358
crPt-890944	151	0.440678	0.789474	0.753425	0.76087	0.0884	0.743564	0.00983961	0.000354106	0.26845	-0.43537	0.63664	-0.062527	0.16259
crPt-894311	158	0.415385	0.1	0.547945	0.451613	0.0169	0.000579418	0.0109875	0.122206	0.26845	-0.43537	0.63664	-0.04457	0.16522
crPt-892837	153	0.725806	1	0.760563	0.813187	0.0011	0.0172531	0.0102315	0.647432	0.26825	-0.43581	0.63692	0.012655	0.17343
crPt-895458	159	0.984615	0.75	0.851351	0.829787	0.0388	0.287382	0.000573212	0.00600042	0.26825	-0.43581	0.63692	-0.012476	0.16946
crPt-891141	157	0.8125	1	0.959459	0.967742	0.0532	0.374661	0.044534	0.00646512	0.26785	-0.4367	0.63705	0.0014857	0.17221
crPt-892076	156	0.935484	0.7	0.986486	0.925532	0.0107	3.79153e-05	0.00643246	0.117805	0.26765	-0.43714	0.63746	0.015322	0.17315
crPt-893409	157	0.671875	1	0.90411	0.924731	0.0776	0.153269	0.00404433	0.00100302	0.26765	-0.43714	0.63746	0.059535	0.17959
crPt-894940	157	0.730159	1	0.621622	0.702128	0.0141	0.00145297	0.0109237	0.179881	0.26765	-0.43714	0.63746	0.059238	0.17963
crPt-890086	156	0.650794	0.25	0.69863	0.602151	0.0029	0.000465221	0.00234603	0.5531	0.26745	-0.43759	0.6376	-0.0511	0.16429
crPt-893804	157	0.603175	0.8	0.905405	0.882979	0.1114	0.196462	0.111626	5.4804e-05	0.26725	-0.43803	0.63787	-0.034662	0.16575
crPt-895674	159	0.0307692	0.1	0.351351	0.297872	0.1476	0.0317452	0.204629	6.21074e-06	0.26725	-0.43803	0.63787	-0.0027414	0.17106
crPt-885078	158	0.938462	0.8	0.643836	0.677419	0.112	0.188939	0.0672233	5.01968e-05	0.26705	-0.43847	0.63814	-0.024297	0.16731
crPt-885245	159	0.369231	0.15	0.0135135	0.0425532	0.1892	0.00864951	0.0691111	2.28913e-07	0.26705	-0.43847	0.63814	0.042641	0.17738
crPt-891296	157	0.734375	1	0.932432	0.946237	0.0691	0.24715	0.0137258	0.00188641	0.26685	-0.43892	0.63828	0.034375	0.17619
crPt-895512	159	0.353846	0.1	0.581081	0.478723	0.0484	0.000241061	0.0321863	0.0083398	0.26665	-0.43936	0.63868	-0.035596	0.16598
crPt-895218	153	0.606557	1	0.902778	0.923913	0.1131	0.150336	0.00126496	9.54244e-05	0.26665	-0.43936	0.63868	0.091964	0.18454
crPt-895383	151	0.4	0.842105	0.597222	0.648352	0.0314	0.0498307	0.00121819	0.0256904	0.26665	-0.43936	0.63868	-0.042777	0.16545
crPt-893467	157	0.923077	1	0.75	0.804348	0.0534	0.0144868	0.204629	0.00767835	0.26625	-0.44025	0.63882	-7.7663e-05	0.1715
crPt-893830	158	0.723077	0.7	0.342466	0.419355	0.1288	0.00509163	0.841589	1.64763e-05	0.26585	-0.44114	0.63936	-0.037854	0.16542
crPt-893874	156	0.907692	0.263158	0.555556	0.494505	0.1182	0.0257792	1.18683e-07	9.7377e-06	0.26585	-0.44114	0.63936	0.11651	0.18808
crPt-883960	149	0.770492	0.625	0.986111	0.920455	0.0888	5.92289e-06	0.24122	0.000143591	0.26585	-0.44114	0.63936	0.07559	0.18187
crPt-891145	159	0.984615	0.6	0.959459	0.882979	0.0011	2.5242e-05	4.89406e-06	0.37762	0.26585	-0.44114	0.63936	0.083025	0.18315
crPt-894736	155	0.327869	0.3	0.716216	0.62766	0.1341	0.000946736	0.817392	1.431e-05	0.26565	-0.44159	0.63949	-0.043119	0.16459
crPt-891229	154	0.619048	0.210526	0.708333	0.604396	0.0086	0.000157673	0.00247462	0.274237	0.26545	-0.44203	0.63976	-0.026632	0.16722
crPt-893099	158	0.984375	0.65	0.878378	0.829787	0.023	0.0178847	2.71493e-05	0.0179759	0.26545	-0.44203	0.63976	0.039001	0.17622
crPt-891611	156	0.969231	0.526316	0.958333	0.868132	7.9358e-05	3.48356e-06	2.79439e-06	0.734646	0.26525	-0.44248	0.63989	0.078776	0.18202
crPt-884759	156	0.046875	0.1	0.583333	0.478261	0.3007	0.000238303	0.383326	7.28868e-10	0.26485	-0.44337	0.64029	0.076638	0.18199
crPt-893363	152	0.215385	0.722222	0.521739	0.563218	0.0838	0.130413	0.000111835	0.000357604	0.26485	-0.44337	0.64029	-0.018056	0.16787
crPt-895679	154	0.859375	1	0.985714	0.988889	0.0563	0.592267	0.0796381	0.00623364	0.26485	-0.44337	0.64029	0.0342	0.17715
crPt-895076	157	0.603175	0.95	0.972973	0.968085	0.1988	0.605286	0.00461839	2.62365e-07	0.26465	-0.44382	0.64042	0.089553	0.18356
crPt-884940	156	0.548387	0.05	0.162162	0.138298	0.1479	0.200554	0.00018686	5.35062e-06	0.26445	-0.44426	0.64055	0.032085	0.17529
crPt-885174	159	0.461538	0.05	0.378378	0.308511	0.0055	0.00586353	0.00124265	0.322917	0.26425	-0.44471	0.64082	-0.016402	0.16891
crPt-895506	158	0.384615	0.05	0.465753	0.376344	0.0069	0.00100151	0.00567291	0.337904	0.26425	-0.44471	0.64082	-0.032101	0.16709
crPt-885045	153	0.5	0.526316	0.0277778	0.131868	0.2455	1.45175e-07	0.841427	3.6049e-09	0.26405	-0.44516	0.64095	0.10023	0.18538
crPt-892755	157	0.84127	1	0.986486	0.989362	0.0685	0.602465	0.0610098	0.00223063	0.26385	-0.4456	0.64121	0.038919	0.17719
crPt-893752	156	0.609375	0.95	0.958333	0.956522	0.1723	0.87193	0.00512763	1.5897e-06	0.26385	-0.4456	0.64121	0.069673	0.18032
crPt-885082	156	0.532258	0.95	0.675676	0.734043	0.0176	0.0156153	0.00114966	0.0899382	0.26345	-0.4465	0.64134	-0.011208	0.16941
crPt-890777	157	0.734375	0.9	0.958904	0.946237	0.0902	0.303526	0.126104	0.000298182	0.26325	-0.44695	0.64174	-0.02491	0.16755
crPt-892853	158	0.830769	0.9	0.575342	0.645161	0.0723	0.00853572	0.454049	0.00143058	0.26325	-0.44695	0.64174	-0.045731	0.16451
crPt-893588	156	0.353846	0.789474	0.291667	0.395604	0.0043	0.000157673	0.00120032	0.437738	0.26325	-0.44695	0.64174	-0.020698	0.16797
crPt-893297	158	0.828125	0.95	0.986486	0.978723	0.0715	0.318362	0.177692	0.00126574	0.26305	-0.44739	0.642	-0.024968	0.16759
crPt-894350	156	0.777778	1	0.972603	0.978495	0.0873	0.456195	0.0233068	0.000597576	0.26305	-0.44739	0.642	0.050195	0.1782
crPt-890243	157	0.969231	0.65	0.944444	0.880435	0.0012	0.000537382	0.000111585	0.480215	0.26285	-0.44784	0.64239	0.0085129	0.17229
crPt-891261	154	0.96875	0.894737	0.661972	0.711111	0.1392	0.0498932	0.189648	1.38913e-05	0.26285	-0.44784	0.64239	0.014891	0.17244
crPt-894080	148	0.551724	0.833333	0.972222	0.944444	0.23	0.023761	0.0349379	4.9656e-08	0.26285	-0.44784	0.64239	0.094674	0.18415
crPt-893399	153	0.968254	0.526316	0.957746	0.866667	4.2266e-05	4.10211e-06	3.97345e-06	0.74924	0.26265	-0.44829	0.64277	0.083573	0.18297
crPt-894457	158	0.615385	0.45	0.178082	0.236559	0.1752	0.0129447	0.19416	5.16761e-07	0.26265	-0.44829	0.64277	-0.032005	0.16597
crPt-894956	158	0.323077	0.35	0.0136986	0.0860215	0.1415	7.48938e-06	0.823291	2.10651e-06	0.26265	-0.44829	0.64277	0.035518	0.17584
crPt-895580	154	0.451613	0.95	0.611111	0.684783	0.0205	0.00488676	0.00018686	0.0670849	0.26245	-0.44874	0.6429	0.038567	0.17612
crPt-894159	146	0.563636	0.947368	0.736111	0.78022	0.0267	0.0510193	0.00321263	0.043948	0.26225	-0.44919	0.64316	-0.0080342	0.16957
crPt-894733	157	0.890625	0.473684	0.824324	0.752688	0.005	0.00214265	0.00016339	0.27183	0.26225	-0.44919	0.64316	-0.014813	0.16859
crPt-884694	155	0.52381	0.05	0.180556	0.152174	0.1173	0.153902	0.000326237	4.89532e-05	0.26185	-0.45009	0.64329	0.015846	0.17284
crPt-895321	156	0.96875	0.894737	0.739726	0.771739	0.0918	0.155032	0.189648	0.000299303	0.26165	-0.45054	0.64341	-0.036928	0.16577
crPt-895998	153	0.523077	0.944444	0.571429	0.647727	0.0018	0.00403499	0.00167992	0.573683	0.26145	-0.45099	0.64367	0.015807	0.17326
crPt-884167	154	0.5	0.95	0.930556	0.934783	0.2152	0.756093	0.000573669	1.15857e-07	0.26145	-0.45099	0.64367	0.089913	0.18323
crPt-892133	157	0.047619	0.4	0.581081	0.542553	0.2718	0.15262	0.00011696	9.0865e-10	0.26125	-0.45144	0.64393	0.071396	0.18087
crPt-884712	146	0.389831	0.578947	0.0588235	0.172414	0.1282	8.77081e-07	0.152339	1.26749e-05	0.26125	-0.45144	0.64393	0.041303	0.17616
crPt-891221	156	0.296875	0.0526316	0.493151	0.402174	0.0387	0.000754281	0.031705	0.0208435	0.26105	-0.45189	0.64443	-0.036134	0.16646
crPt-894751	158	0.734375	0.95	0.986486	0.978723	0.1289	0.318362	0.043427	2.30049e-05	0.26105	-0.45189	0.64443	0.064567	0.18011
crPt-895791	154	0.384615	0.9	0.884058	0.88764	0.2452	0.842902	0.000122462	1.57165e-08	0.26105	-0.45189	0.64443	0.083013	0.18223
crPt-895965	157	0.698413	0.9	0.959459	0.946809	0.1129	0.295864	0.0745254	5.90506e-05	0.26105	-0.45189	0.64443	-0.011868	0.16894
crPt-884237	158	0.738462	0.95	0.986301	0.978495	0.1251	0.324057	0.0460955	3.04668e-05	0.26085	-0.45234	0.64456	0.037747	0.1759
crPt-890622	154	0.758065	0.3	0.583333	0.521739	0.0257	0.0272839	0.00036152	0.0345732	0.26005	-0.45414	0.64469	-0.06159	0.16276
crPt-891190	158	0.923077	0.7	0.986301	0.924731	0.0139	4.28673e-05	0.0110594	0.0712738	0.25985	-0.45459	0.64519	0.024537	0.17476
crPt-892235	157	0.0952381	0.1	0.540541	0.446809	0.2068	0.000682106	0.950027	1.83442e-07	0.25985	-0.45459	0.64519	0.022189	0.1735
crPt-884995	159	0.323077	0	0.0540541	0.0425532	0.1162	0.290742	0.00438321	6.51049e-05	0.25985	-0.45459	0.64519	0.047672	0.17825
crPt-895776	159	0.876923	0.5	0.878378	0.797872	8.9909e-05	0.000321195	0.000526233	0.979192	0.25985	-0.45459	0.64519	-0.015376	0.16874
crPt-891110	153	0.758065	0.210526	0.791667	0.67033	0.002	6.53453e-06	4.43086e-05	0.642505	0.25965	-0.45504	0.64532	0.045707	0.17654
crPt-892191	157	0.609375	0.95	0.643836	0.709677	0.0008267	0.00892178	0.00512763	0.677856	0.25945	-0.4555	0.64544	-0.026427	0.16766
crPt-884834	158	0.646154	0.25	0.246575	0.247312	0.1415	0.974979	0.00251739	5.63352e-06	0.25925	-0.45595	0.64557	-0.029337	0.16616
crPt-892704	159	0.630769	0.25	0.189189	0.202128	0.1786	0.549415	0.00368832	4.27377e-07	0.25905	-0.4564	0.64607	-0.020448	0.16768
crPt-885229	156	0.380952	0.6	0.109589	0.215054	0.0828	8.19686e-06	0.088865	0.000291865	0.25905	-0.4564	0.64607	-0.010447	0.16897
crPt-891498	158	0.671875	0.5	0.972973	0.87234	0.124	1.99187e-07	0.168171	5.47913e-06	0.25905	-0.4564	0.64607	0.095423	0.18464
crPt-894927	158	0.907692	0.368421	0.918919	0.806452	0.00066302	4.89604e-07	2.73859e-06	0.814447	0.25905	-0.4564	0.64607	0.087444	0.18329
crPt-890400	159	0.461538	0.1	0.594595	0.489362	0.0171	0.000166662	0.00452842	0.119023	0.25885	-0.45685	0.64669	-0.0094047	0.16916
crPt-893866	159	0.123077	0.55	0.432432	0.457447	0.0929	0.351517	0.000133256	9.57531e-05	0.25885	-0.45685	0.64669	-0.024611	0.1672
crPt-885254	153	0.887097	0.947368	0.402778	0.516484	0.2354	5.75619e-05	0.443355	5.12215e-08	0.25885	-0.45685	0.64669	0.093638	0.18399
crPt-892752	159	0.615385	0.95	0.972973	0.968085	0.1892	0.605286	0.00567291	4.17868e-07	0.25885	-0.45685	0.64669	0.088658	0.18381
crPt-895202	159	0.276923	0.75	0.202703	0.319149	0.007	1.06979e-05	0.000278483	0.306649	0.25885	-0.45685	0.64669	0.017694	0.1731
crPt-890953	155	0.460317	0.95	0.583333	0.663043	0.0119	0.00283808	0.000224149	0.15562	0.25865	-0.45731	0.64706	0.035286	0.17521
crPt-890988	147	0.571429	0.833333	0.972603	0.945055	0.2174	0.0224922	0.0483984	1.10308e-07	0.25865	-0.45731	0.64706	0.087214	0.18334
crPt-895246	156	0.828125	0.9	0.555556	0.630435	0.0805	0.00585293	0.440128	0.000852572	0.25865	-0.45731	0.64706	-0.026623	0.16654
crPt-892042	158	0.46875	0.95	0.810811	0.840426	0.1149	0.134946	0.000267056	4.66326e-05	0.25845	-0.45776	0.6473	0.050842	0.17743
crPt-894809	158	0.2	0.7	0.383562	0.451613	0.0302	0.0135001	6.67525e-05	0.0199327	0.25845	-0.45776	0.6473	-0.033121	0.16644
crPt-884214	152	0.515625	0.888889	0.957143	0.943182	0.2355	0.267677	0.00551148	3.38714e-08	0.25825	-0.45821	0.64755	0.082339	0.18207
crPt-893563	154	0.967213	0.526316	0.945946	0.860215	0.00029699	9.01397e-06	5.65586e-06	0.551694	0.25825	-0.45821	0.64755	0.079037	0.18195
crPt-894829	158	0.507692	0.05	0.150685	0.129032	0.1331	0.237139	0.000451695	1.49286e-05	0.25765	-0.45958	0.64779	0.020228	0.17354
crPt-895931	157	0.796875	0.65	0.958904	0.892473	0.0478	0.000153475	0.18197	0.00379135	0.25765	-0.45958	0.64779	-0.028503	0.16688
crPt-894218	158	0.923077	0.6	0.945205	0.870968	0.0017	9.64551e-05	0.000726155	0.600073	0.25745	-0.46003	0.64791	0.0012992	0.17064
crPt-891448	152	0.890625	0.95	0.588235	0.670455	0.111	0.00327225	0.43205	0.00013554	0.25725	-0.46048	0.64816	0.006028	0.17121
crPt-892806	158	0.40625	0.95	0.743243	0.787234	0.1019	0.0479476	5.49717e-05	9.9864e-05	0.25725	-0.46048	0.64816	0.08113	0.18196
crPt-893179	155	0.725806	0.25	0.780822	0.666667	0.0044	2.32237e-05	0.00028767	0.459862	0.25685	-0.46139	0.64876	0.016077	0.17284
crPt-893876	157	0.109375	0.526316	0.554054	0.548387	0.1828	0.82891	0.00016339	2.0958e-07	0.25685	-0.46139	0.64876	0.028123	0.1742
crPt-890469	157	0.666667	0.95	0.972973	0.968085	0.1544	0.605286	0.0143933	4.50538e-06	0.25685	-0.46139	0.64876	0.057335	0.17838
crPt-893611	156	0.96875	0.947368	0.643836	0.706522	0.1547	0.0112483	0.662213	6.19642e-06	0.25685	-0.46139	0.64876	0.041801	0.17619
crPt-894075	159	0.646154	0.2	0.77027	0.648936	0.0167	7.73789e-06	0.000747432	0.109104	0.25685	-0.46139	0.64876	0.012312	0.17163
crPt-890795	159	0.738462	0.85	0.986486	0.957447	0.117	0.00864951	0.30678	2.68721e-05	0.25665	-0.46185	0.649	0.029805	0.17482
crPt-892564	151	0.725806	0.1	0.376812	0.314607	0.1017	0.0211782	4.54577e-06	0.000104959	0.25665	-0.46185	0.649	0.067077	0.18005
crPt-889960	154	0.590164	0.95	0.958904	0.956989	0.1879	0.862335	0.00370424	6.52121e-07	0.25645	-0.4623	0.64912	0.070376	0.1804
crPt-891383	159	0.753846	0.95	0.986486	0.978723	0.1161	0.318362	0.0585781	5.22966e-05	0.25605	-0.46322	0.6496	0.042521	0.17643
crPt-891775	157	0.353846	0.85	0.722222	0.75	0.1191	0.246108	0.000203214	2.93599e-05	0.25605	-0.46322	0.6496	0.017972	0.17254
crPt-893361	159	0.0307692	0.45	0.445946	0.446809	0.1844	0.974258	4.97227e-06	9.96036e-08	0.25605	-0.46322	0.6496	0.062449	0.17965
crPt-893970	157	0.584615	0.9	0.972222	0.956522	0.2047	0.164618	0.0109875	1.4865e-07	0.25605	-0.46322	0.6496	0.080914	0.182
crPt-891116	154	0.548387	0.105263	0.712329	0.586957	0.0271	6.60292e-06	0.00105633	0.050444	0.25585	-0.46367	0.64984	0.046186	0.17648
crPt-892007	158	0.430769	0.9	0.561644	0.634409	0.0137	0.0065357	0.000409832	0.127146	0.25585	-0.46367	0.64984	-0.0010033	0.17032
crPt-884818	159	0.876923	0.95	0.432432	0.542553	0.2018	8.20387e-05	0.355674	2.28912e-07	0.25545	-0.46459	0.65008	0.072688	0.18111
crPt-885115	158	0.323077	0.85	0.410959	0.505376	0.0058	0.000773466	8.16043e-05	0.287588	0.25545	-0.46459	0.65008	0.015557	0.17238
crPt-885227	158	0.430769	0.85	0.767123	0.784946	0.1045	0.426236	0.00149627	8.85103e-05	0.25525	-0.46504	0.65044	-0.024319	0.1672
crPt-885283	152	0.1	0.277778	0.675676	0.597826	0.304	0.00268183	0.0611394	4.98523e-10	0.25525	-0.46504	0.65044	0.069112	0.1801
crPt-891557	157	0.15873	0.8	0.459459	0.531915	0.0776	0.00807045	6.86102e-07	0.000254809	0.25525	-0.46504	0.65044	0.054716	0.17798
crPt-892989	152	0.0655738	0.157895	0.472222	0.406593	0.1846	0.0149763	0.217376	8.43201e-07	0.25505	-0.4655	0.65067	0.017055	0.17304
crPt-895065	156	0.815385	0.210526	0.361111	0.32967	0.1778	0.217502	3.66453e-06	3.28735e-07	0.25505	-0.4655	0.65067	0.063443	0.17907
crPt-894084	149	0.416667	0.888889	0.591549	0.651685	0.0247	0.0202574	0.000735375	0.0481416	0.25485	-0.46596	0.65079	-0.0081761	0.16948
crPt-891277	156	0.859375	0.35	0.402778	0.391304	0.1829	0.66979	2.04066e-05	2.14236e-07	0.25465	-0.46641	0.65091	0.061813	0.17874
crPt-891672	159	0.446154	0.1	0.594595	0.489362	0.0211	0.000166662	0.00613611	0.0825936	0.25445	-0.46687	0.65114	-0.014346	0.16837
crPt-890198	156	0.828125	0.8	0.986111	0.945652	0.0601	0.00163464	0.775096	0.00149675	0.25445	-0.46687	0.65114	-0.018888	0.16862
crPt-884283	157	0.765625	0.15	0.438356	0.376344	0.0893	0.0204999	3.92545e-06	0.000158106	0.25425	-0.46733	0.65126	0.037539	0.17531
crPt-893674	153	0.166667	0.65	0.109589	0.225806	0.0066	1.68742e-06	8.84111e-05	0.340073	0.25405	-0.46779	0.6515	0.030118	0.1744
crPt-895368	157	0.0615385	0.35	0.625	0.565217	0.3011	0.0307588	0.00117613	2.13707e-10	0.25405	-0.46779	0.6515	0.053028	0.17755
crPt-891593	159	0.846154	0.35	0.554054	0.510638	0.0783	0.108715	3.60453e-05	0.000292436	0.25385	-0.46825	0.65161	0.013943	0.1718
crPt-892341	156	0.707692	0.894737	0.986111	0.967033	0.1396	0.0503142	0.101484	9.28245e-06	0.25365	-0.46871	0.65173	0.047598	0.17714
crPt-892861	154	0.584615	0.722222	0.901408	0.865169	0.1171	0.0499493	0.291626	3.79724e-05	0.25345	-0.46917	0.65185	-0.039444	0.16544
crPt-894918	152	0.387097	0.944444	0.625	0.688889	0.0473	0.0103997	7.98036e-05	0.0068456	0.25325	-0.46962	0.65196	0.059581	0.17869
crPt-894258	158	0.546875	0.4	0.864865	0.765957	0.1041	3.43001e-05	0.254714	6.12527e-05	0.25305	-0.47008	0.65208	-0.0013412	0.1698
crPt-884959	157	0.584615	0.4	0.0416667	0.119565	0.3001	3.32943e-05	0.151134	1.57311e-10	0.25285	-0.47054	0.65231	0.090528	0.18361
crPt-891916	155	0.65625	0.947368	0.944444	0.945055	0.1244	0.960432	0.0148342	3.7336e-05	0.25285	-0.47054	0.65231	0.031382	0.17456
crPt-889917	155	0.693548	0.9	0.958904	0.946237	0.1151	0.303526	0.0695754	5.67258e-05	0.25265	-0.471	0.65278	-0.018732	0.16796
crPt-894490	156	0.246154	0.777778	0.671233	0.692308	0.1562	0.382736	8.02238e-05	1.7859e-06	0.25265	-0.471	0.65278	0.025701	0.17357
crPt-894520	153	0.938462	0.9	0.573529	0.647727	0.1647	0.00865826	0.558634	3.15109e-06	0.25265	-0.471	0.65278	0.021592	0.17291
crPt-895455	155	0.666667	0.35	0.152778	0.195652	0.2405	0.0522768	0.0141041	1.08198e-08	0.25265	-0.471	0.65278	0.01353	0.17181
crPt-884325	153	0.57377	0.75	0.930556	0.891304	0.1529	0.0240592	0.16331	3.45266e-06	0.25245	-0.47146	0.65324	0.0049954	0.17079
crPt-884517	158	0.507692	0.85	0.931507	0.913978	0.205	0.252442	0.00794832	1.08897e-07	0.25245	-0.47146	0.65324	0.055435	0.17809
crPt-884848	149	0.370968	0.789474	0.235294	0.356322	0.0188	2.4988e-05	0.00199106	0.0942268	0.25245	-0.47146	0.65324	-0.0011011	0.17
crPt-892847	152	0.953846	0.684211	0.632353	0.643678	0.1296	0.677525	0.00125186	1.22901e-05	0.25245	-0.47146	0.65324	0.016664	0.17268
crPt-891749	159	0.415385	0.65	0.905405	0.851064	0.2377	0.0054498	0.0696049	7.57176e-09	0.25225	-0.47192	0.65336	0.052861	0.17749
crPt-891260	158	0.5625	0.4	0.864865	0.765957	0.0954	3.43001e-05	0.207637	0.000117922	0.25185	-0.47285	0.65347	-0.00051741	0.17006
crPt-894005	158	0.769231	0.8	0.342466	0.44086	0.1651	0.00043535	0.773428	1.56303e-06	0.25165	-0.47331	0.6537	-0.002753	0.16947
crPt-894645	159	0.2	0.15	0.77027	0.638298	0.2907	1.65332e-06	0.618239	4.72979e-10	0.25165	-0.47331	0.6537	0.086715	0.18311
crPt-884851	158	0.861538	0.6	0.972603	0.892473	0.0276	7.09891e-06	0.0123764	0.0175389	0.25145	-0.47377	0.65393	0.021288	0.17341
crPt-889910	154	0.557377	0.1	0.753425	0.612903	0.0391	7.53676e-07	0.000606614	0.0181201	0.25145	-0.47377	0.65393	0.065529	0.17942
crPt-890987	156	0.25	0.789474	0.657534	0.684783	0.1415	0.273119	5.30457e-05	4.71242e-06	0.25125	-0.47423	0.65404	0.019363	0.17277
crPt-890263	158	0.276923	0.85	0.575342	0.634409	0.0744	0.0262287	1.7891e-05	0.000567836	0.25105	-0.47469	0.65416	0.031316	0.1748
crPt-884293	157	0.046875	0.45	0.452055	0.451613	0.1716	0.986983	2.24607e-05	3.25507e-07	0.25085	-0.47515	0.65439	0.029257	0.17433
crPt-894643	156	0.0793651	0.210526	0.594595	0.516129	0.2608	0.00360681	0.112841	4.52495e-09	0.25085	-0.47515	0.65439	0.054357	0.178
crPt-885273	152	0.738462	0.888889	0.333333	0.448276	0.1495	6.0703e-05	0.182608	6.56294e-06	0.25045	-0.47608	0.65473	0.045028	0.1764
crPt-893812	159	0.692308	0.5	0.162162	0.234043	0.2521	0.00209581	0.11935	3.08935e-09	0.25045	-0.47608	0.65473	0.01571	0.17209
crPt-893564	156	0.453125	0.9	0.555556	0.630435	0.0082	0.00585293	0.000721802	0.235135	0.25045	-0.47608	0.65473	-0.0014704	0.17007
crPt-892289	156	0.578125	0.75	0.930556	0.891304	0.1492	0.0240592	0.170849	3.57733e-06	0.24985	-0.47747	0.65507	-0.0081572	0.16912
crPt-893225	159	0.446154	0.9	0.554054	0.62766	0.0091	0.00556116	0.000597113	0.206419	0.24985	-0.47747	0.65507	-0.0087141	0.1694
crPt-894498	152	0.640625	0.111111	0.757143	0.625	0.0142	2.4528e-06	0.000153784	0.143326	0.24985	-0.47747	0.65507	0.05823	0.1782
crPt-891613	157	0.169231	0.7	0.166667	0.282609	0.00010919	9.83642e-06	1.77728e-05	0.968076	0.24965	-0.47793	0.65518	0.026055	0.17427
crPt-895744	156	0.920635	0.55	0.547945	0.548387	0.1405	0.986983	0.000229736	3.67464e-06	0.24945	-0.4784	0.6553	0.027679	0.17388
crPt-890144	157	0.8	0.894737	0.438356	0.532609	0.1276	0.000611652	0.345679	2.70399e-05	0.24925	-0.47886	0.65564	0.012868	0.17183
crPt-894228	154	0.890625	0.35	0.728571	0.644444	0.0282	0.00245157	3.82905e-06	0.0192621	0.24925	-0.47886	0.65564	0.024593	0.17358
crPt-884564	155	0.387097	0.65	0.0684932	0.193548	0.1176	8.27006e-08	0.0431919	1.51744e-05	0.24925	-0.47886	0.65564	0.052267	0.17765
crPt-890269	154	0.166667	0.65	0.0945946	0.212766	0.0102	5.52245e-07	8.84111e-05	0.214787	0.24905	-0.47932	0.65586	0.027713	0.1741
crPt-895612	159	0.523077	0.1	0.743243	0.606383	0.0466	1.08285e-06	0.00122343	0.00783792	0.24905	-0.47932	0.65586	0.052019	0.1774
crPt-884847	157	0.4	0.85	0.902778	0.891304	0.2536	0.50404	0.000703696	5.74653e-09	0.24885	-0.47979	0.6562	0.077611	0.18102
crPt-892771	157	0.650794	0.95	0.972973	0.968085	0.1652	0.605286	0.0109379	2.2302e-06	0.24885	-0.47979	0.6562	0.065509	0.17989
crPt-893912	155	0.46875	0.352941	0.905405	0.802198	0.1941	1.50699e-06	0.395597	1.15446e-07	0.24885	-0.47979	0.6562	0.069876	0.18011
crPt-893936	156	0.515625	0.25	0.875	0.73913	0.1276	2.0159e-07	0.0403427	1.00428e-05	0.24865	-0.48025	0.65642	0.059429	0.17823
crPt-895865	159	0.646154	0.1	0.608108	0.5	0.00076522	0.000113831	5.08573e-05	0.644447	0.24865	-0.48025	0.65642	0.032437	0.17448
crPt-891800	159	0.261538	0.75	0.635135	0.659574	0.1184	0.338642	0.000167485	2.08026e-05	0.24845	-0.48072	0.65654	-0.0065915	0.1691
crPt-892441	159	0.676923	0.7	0.945946	0.893617	0.1018	0.002102	0.846768	6.51049e-05	0.24825	-0.48118	0.65687	-0.019989	0.16769
crPt-893255	153	0.730159	0.210526	0.774648	0.655556	0.0028	1.43046e-05	0.000109669	0.551792	0.24825	-0.48118	0.65687	0.032903	0.17464
crPt-891335	156	0.938462	0.9	0.591549	0.659341	0.1518	0.0118021	0.558634	6.00748e-06	0.24825	-0.48118	0.65687	0.016495	0.17234
crPt-896031	158	0.4	0.8	0.863014	0.849462	0.2071	0.486837	0.00242157	8.07761e-08	0.24785	-0.48212	0.65698	0.040965	0.1756
crPt-895159	158	0.676923	0.95	0.945205	0.946237	0.1123	0.933063	0.0168909	7.50341e-05	0.24765	-0.48258	0.65709	0.0052161	0.17082
crPt-891769	152	0.15	0.631579	0.520548	0.543478	0.1205	0.389066	8.77513e-05	1.82854e-05	0.24725	-0.48352	0.65743	0.012609	0.1718
crPt-892450	158	0.671875	0.5	0.959459	0.861702	0.1108	8.54213e-07	0.168171	1.80966e-05	0.24725	-0.48352	0.65743	0.065701	0.17964
crPt-895643	159	0.861538	0.8	0.297297	0.404255	0.2905	0.000101254	0.505583	5.26744e-10	0.24725	-0.48352	0.65743	0.076322	0.18091
crPt-893533	157	0.571429	0.7	0.189189	0.297872	0.1358	2.57448e-05	0.309075	8.43501e-06	0.24685	-0.48445	0.65776	0.00064617	0.16989
crPt-891478	157	0.307692	0.333333	0.824324	0.728261	0.2414	6.27424e-05	0.836094	7.47649e-09	0.24685	-0.48445	0.65776	0.042966	0.17588
crPt-895593	154	0.3125	0.470588	0.876712	0.8	0.2951	0.000294827	0.226751	3.69251e-10	0.24685	-0.48445	0.65776	0.072729	0.18025
crPt-896035	157	0.846154	0.368421	0.890411	0.782609	0.0037	3.98262e-06	7.61828e-05	0.442297	0.24665	-0.48492	0.65787	0.046572	0.17663
crPt-895272	157	0.276923	0.6	0.847222	0.793478	0.29	0.0177051	0.0097974	4.07135e-10	0.24645	-0.48538	0.65831	0.064356	0.179
crPt-895774	156	0.640625	0.15	0.25	0.228261	0.1353	0.348399	0.000245688	1.01725e-05	0.24645	-0.48538	0.65831	0.010034	0.17161
crPt-884994	159	0.815385	0.35	0.405405	0.393617	0.1459	0.653772	0.000139638	2.47441e-06	0.24645	-0.48538	0.65831	0.020455	0.17273
crPt-891425	159	0.815385	0.35	0.391892	0.382979	0.1554	0.73317	0.000139638	1.2946e-06	0.24645	-0.48538	0.65831	0.021556	0.17266
crPt-893741	158	0.523077	0.8	0.958904	0.924731	0.2255	0.0190821	0.0305498	2.36205e-08	0.24605	-0.48632	0.65842	0.065177	0.17929
crPt-890886	153	0.112903	0.55	0.591549	0.582418	0.205	0.740059	9.62959e-05	7.26332e-08	0.24545	-0.48773	0.65864	0.035005	0.17477
crPt-894655	153	0.467742	0.444444	0.917808	0.824176	0.2084	8.5424e-06	0.861907	5.84238e-08	0.24545	-0.48773	0.65864	0.059234	0.17795
crPt-890976	154	0.516129	0.65	0.0694444	0.195652	0.2032	1.01698e-07	0.298639	5.45266e-08	0.24505	-0.48867	0.65875	0.075266	0.18102
crPt-892208	152	0.627119	0.157895	0.675676	0.569892	0.0035	0.000101337	0.000646009	0.559621	0.24485	-0.48914	0.65897	0.0028298	0.17023
crPt-894791	158	0.640625	0.2	0.77027	0.648936	0.0183	7.73789e-06	0.000891449	0.0964262	0.24485	-0.48914	0.65897	0.010229	0.17154
crPt-893444	157	0.892308	0.9	0.527778	0.608696	0.1474	0.00331515	0.92235	7.73186e-06	0.24425	-0.49055	0.65909	0.0038709	0.17043
crPt-884362	157	0.4375	0.631579	0.905405	0.849462	0.2213	0.00372532	0.140979	2.5079e-08	0.24405	-0.49102	0.65931	0.047623	0.17649
crPt-893560	156	0.828125	0.35	0.361111	0.358696	0.1886	0.927177	8.63799e-05	1.77858e-07	0.24405	-0.49102	0.65931	0.041637	0.17567
crPt-890864	152	0.163934	0.8	0.464789	0.538462	0.0771	0.00936478	1.07484e-06	0.000343974	0.24365	-0.49196	0.65942	0.052222	0.17723
crPt-893217	155	0.861538	0.35	0.5	0.466667	0.1201	0.238872	1.69835e-05	1.60559e-05	0.24345	-0.49243	0.65964	0.029273	0.17411
crPt-895394	150	0.661017	0.736842	0.972222	0.923077	0.1439	0.000932224	0.539759	5.54427e-06	0.24345	-0.49243	0.65964	0.042945	0.17613
crPt-891857	151	0.491228	0.65	0.905405	0.851064	0.1815	0.0054498	0.224628	5.70195e-07	0.24325	-0.4929	0.65986	0.0083288	0.17101
crPt-892864	154	0.730159	0.6	0.957746	0.879121	0.078	3.82488e-05	0.272265	0.000326748	0.24325	-0.4929	0.65986	0.019797	0.17273
crPt-895319	157	0.52381	0.75	0.932432	0.893617	0.1903	0.0210291	0.0780684	2.15593e-07	0.24305	-0.49337	0.65997	0.028668	0.17366
crPt-894109	158	0.830769	0.35	0.383562	0.376344	0.174	0.784337	7.26295e-05	3.79309e-07	0.24285	-0.49385	0.66008	0.043048	0.17588
crPt-895711	159	0.492308	0.85	0.918919	0.904255	0.2016	0.355114	0.00581968	1.20794e-07	0.24185	-0.49621	0.66019	0.030229	0.17405
crPt-890640	158	0.353846	0.85	0.739726	0.763441	0.1314	0.306611	0.000203214	1.14726e-05	0.24165	-0.49669	0.6603	0.022187	0.17286
crPt-889921	159	0.384615	0.5	0.864865	0.787234	0.2156	0.000635172	0.361865	2.88732e-08	0.24145	-0.49716	0.66041	0.020605	0.17272
crPt-890432	152	0.333333	0.6	0.875	0.815217	0.2699	0.00619686	0.0382258	2.41304e-09	0.24065	-0.49906	0.66052	0.050771	0.17693
crPt-890628	156	0.828125	0.35	0.402778	0.391304	0.1574	0.66979	8.63799e-05	1.35335e-06	0.24045	-0.49954	0.66063	0.03233	0.1744
crPt-891391	159	0.261538	0.7	0.716216	0.712766	0.1779	0.887226	0.000612104	3.60484e-07	0.24025	-0.50001	0.66075	0.017285	0.1719
crPt-890616	157	0.484375	0.65	0.0684932	0.193548	0.1804	8.27006e-08	0.199114	1.69264e-07	0.23985	-0.50096	0.66097	0.061785	0.17845
crPt-895236	159	0.338462	0.85	0.783784	0.797872	0.1777	0.514575	0.000129955	4.51413e-07	0.23985	-0.50096	0.66097	0.029405	0.17386
crPt-891708	159	0.584615	0.55	0.0810811	0.180851	0.2475	5.33406e-06	0.784789	2.6887e-09	0.23925	-0.5024	0.66119	0.051904	0.17708
crPt-885050	155	0.806452	0.35	0.383562	0.376344	0.1525	0.784337	0.000232067	2.13567e-06	0.23925	-0.5024	0.66119	0.013123	0.17147
crPt-885204	147	0.813559	0.736842	0.275362	0.375	0.2572	0.000407071	0.473577	1.34722e-08	0.23825	-0.50479	0.66131	0.035985	0.17459
crPt-895939	154	0.322581	0.666667	0.878378	0.836957	0.2891	0.0318121	0.0104704	6.19955e-10	0.23785	-0.50574	0.66142	0.059705	0.17822
crPt-890963	154	0.33871	0.65	0.888889	0.836957	0.2824	0.0121842	0.0161695	9.42834e-10	0.23745	-0.5067	0.66153	0.056501	0.17761
crPt-892498	157	0.292308	0.6	0.847222	0.793478	0.2759	0.0177051	0.0143924	9.53461e-10	0.23685	-0.50814	0.66164	0.047649	0.17616
crPt-885268	154	0.859375	0.421053	0.464789	0.455556	0.1427	0.734668	0.000182377	4.10619e-06	0.23525	-0.512	0.66176	0.020329	0.17213
crPt-890072	152	0.888889	0.631579	0.4	0.449438	0.224	0.0753801	0.0107264	3.97433e-08	0.23185	-0.52025	0.66188	0.038565	0.17475
crPt-895083	156	0.666667	0.45	0.109589	0.182796	0.2875	0.000747448	0.0866462	4.78553e-10	0.23085	-0.52269	0.662	0.05	0.17673
