# Supplementary material for: Diversity, genetic mapping, and signatures of domestication in the carrot (Daucus carota L.) genome, as revealed by Diversity Arrays Technology (DArT) markers
Source: Mol Breed. 2013 Oct 26;33(3):625–37. doi: 10.1007/s11032-013-9979-9 (PMC3918115; doi:10.1007/s11032-013-9979-9)
Supplement: Supplementary file 5 — Supplementary material 5 (XLS 64 kb) [file 11032_2013_9979_MOESM5_ESM.xls]

## Sheet: Map including co-segr markers
ESM4. Linkage map results including redundant markers.
	group CH1				group CH2				group CH3				group CH4				group CH5				group CH6				group CH7				group CH8				group CH9
	Marker ID	Position (cM)			Marker ID	Position (cM)			Marker ID	Position (cM)			Marker ID	Position (cM)			Marker ID	Position (cM)			Marker ID	Position (cM)			Marker ID	Position (cM)			Marker ID	Position (cM)			Marker ID	Position (cM)
1	crPt-891386	0		1	crPt-892394	0		1	crPt-892801	0		1	crPt-884291	0		1	crPt-892674	0		1	crPt-892918	0		1	crPt-894448	0		1	crPt-895227	0		1	crPt-892893	0
2	crPt-884824	1.257		2	crPt-893722	0.641		2	crPt-893972	0.005		2	crPt-891933	0.775		2	crPt-891190	0.465		2	crPt-884210	5.902		2	crPt-890968	0.93		2	crPt-891420	3.556		2	crPt-896028	2.605
3	crPt-890722	2.666		3	crPt-883814	0.736		3	crPt-894567	10.806		3	crPt-893891	1.827		3	crPt-894357	2.302		3	crPt-884524	10.077		3	crPt-893462	1.249		3	crPt-895998	6.327		3	crPt-894817	3.927
4	crPt-890354	2.722	*	4	crPt-893761	0.739		4	crPt-892133	10.837		4	crPt-895130	2.267		4	crPt-895226	3.326		4	crPt-893859	10.434		4	crPt-893744	1.412		4	crPt-892785	7.764		4	crPt-891273	4.929
5	crPt-892208	2.77		5	crPt-894812	1		5	crPt-891206	11.069		5	crPt-894583	2.725		5	crPt-892816	3.347		5	crPt-884483	10.663		5	crPt-892883	1.417		5	crPt-895950	8.266		5	crPt-895386	5.193
6	crPt-891712	3.47		6	crPt-891593	1.006		6	crPt-895744	11.983		6	crPt-894846	6.193		6	crPt-890251	3.845		6	crPt-885279	11.22		6	crPt-892501	1.447		6	crPt-891829	10.072		6	crPt-892560	5.286
7	crPt-895336	3.496		7	crPt-893269	1.015		7	crPt-895424	17.109		7	crPt-894877	6.817		7	crPt-892418	4.084		7	crPt-890075	13.506		7	crPt-895596	1.901		7	crPt-894173	10.177		7	crPt-895896	5.312
8	crPt-891329	4.813		8	crPt-892096	1.025		8	crPt-890134	17.417		8	crPt-883914	8.874		8	crPt-891368	4.089		8	crPt-894491	13.804		8	crPt-895077	2.066		8	crPt-891657	10.304		8	crPt-891252	5.437
9	crPt-895123	5.116		9	crPt-893112	1.428		9	crPt-891241	17.722		9	crPt-891109	9.374		9	crPt-891391	4.094		9	crPt-891390	13.991		9	crPt-893348	2.169		9	crPt-884852	10.329		9	crPt-894000	5.562
10	crPt-895282	5.362		10	crPt-890003	1.512		10	crPt-890743	17.833		10	crPt-884943	10.024		10	crPt-890382	4.11		10	crPt-883856	14.101		10	crPt-894244	2.6		10	crPt-890271	10.421		10	crPt-891210	5.649
11	crPt-894204	5.933		11	crPt-884216	1.907		11	crPt-894752	18.226		11	crPt-884090	10.196		11	crPt-885039	5.184		11	crPt-892214	16.298		11	crPt-893651	2.637		11	crPt-892638	10.504		11	crPt-892493	5.798
12	crPt-894592	5.967		12	crPt-893070	1.923		12	crPt-896035	18.538		12	crPt-891032	10.648		12	crPt-892488	5.265		12	crPt-892938	17.356		12	crPt-892053	2.659		12	crPt-884423	11.487		12	crPt-891763	5.801
13	crPt-890516	5.976		13	crPt-895111	2.22		13	crPt-893190	18.67		13	crPt-884935	11.175		13	crPt-884713	5.67		13	crPt-893301	17.833		13	crPt-894258	2.663		13	crPt-890148	12.946		13	crPt-891503	6.256
14	crPt-894119	6.385		14	crPt-884419	2.238		14	crPt-893967	20.339		14	crPt-891534	11.202		14	crPt-895726	5.881		14	crPt-891929	18.05		14	crPt-890994	2.795		14	crPt-885036	14.255		14	crPt-889937	6.298
15	crPt-891839	7.337		15	crPt-891538	2.706		15	crPt-893148	21.003		15	crPt-895680	11.309		15	crPt-893578	6.467		15	crPt-895241	18.057		15	crPt-895057	2.798		15	crPt-890958	20.095		15	crPt-891076	6.303
16	crPt-895720	7.601		16	crPt-894415	2.882		16	crPt-891525	21.227		16	crPt-895706	11.568		16	crPt-890334	6.64		16	crPt-892573	18.085		16	crPt-891314	2.969		16	crPt-892942	20.133		16	crPt-892649	6.463
17	crPt-885090	7.655		17	crPt-895623	2.998		17	crPt-890903	22.811		17	crPt-893057	11.59		17	crPt-892679	8.748		17	crPt-895158	18.128		17	crPt-894093	4.889		17	crPt-890890	20.133		17	crPt-884633	6.862
18	crPt-895625	7.942		18	crPt-894398	3.249		18	crPt-891992	22.859		18	crPt-892837	11.603		18	crPt-894293	9.139		18	crPt-895426	18.353		18	crPt-885186	5.211		18	crPt-894607	20.133		18	crPt-890705	7.023
19	crPt-893936	8.078		19	crPt-891905	3.341		19	crPt-892471	27.273		19	crPt-895313	11.611		19	crPt-892166	9.141		19	crPt-884510	18.525		19	crPt-889990	5.641		19	crPt-891013	20.198		19	crPt-893010	16.348
20	crPt-895592	8.082		20	crPt-894063	4.198		20	crPt-894133	27.77		20	crPt-892004	11.777		20	crPt-890144	9.291		20	crPt-893914	18.802		20	crPt-892739	7.278		20	crPt-890492	20.56		20	crPt-891209	16.865
21	crPt-891375	8.107		21	crPt-895422	4.266		21	crPt-894396	28.719		21	crPt-894739	12.106		21	crPt-893088	9.388		21	crPt-892629	19.328		21	crPt-894806	7.284		21	crPt-893437	23.021		21	crPt-894489	16.985
22	crPt-894295	8.489		22	crPt-893876	4.67		22	crPt-893765	34.326		22	crPt-890394	12.119		22	crPt-884337	9.406		22	crPt-891623	19.733		22	crPt-892224	7.572		22	crPt-892092	23.165		22	crPt-890955	17.237
23	crPt-891068	8.72		23	crPt-890886	4.676		23	crPt-893008	34.367		23	crPt-894724	12.239		23	crPt-884682	9.471		23	crPt-891221	20.459		23	crPt-893255	9.685		23	crPt-884733	25.949		23	crPt-894605	18.821
24	crPt-894594	9.648		24	crPt-893459	4.685		24	crPt-890155	34.388		24	crPt-893874	12.239		24	crPt-889921	9.755		24	crPt-895116	20.664		24	crPt-890097	10.017		24	crPt-891234	29.927		24	crPt-893810	18.966
25	crPt-895512	9.833		25	crPt-892544	4.782		25	crPt-895491	41.283		25	crPt-892782	12.241		25	crPt-889946	9.756		25	crPt-890916	21.042		25	crPt-895901	10.186		25	crPt-891725	59.579		25	crPt-890830	21.086
26	crPt-885127	11.646		26	crPt-894355	5.187		26	crPt-891640	41.584		26	crPt-892802	12.311		26	crPt-892770	9.765		26	crPt-894979	21.197		26	crPt-894323	10.271		26	crPt-890201	65.146		26	crPt-893812	21.279
27	crPt-891943	14.949		27	crPt-893355	5.194		27	crPt-890718	41.978		27	crPt-893846	12.428		27	crPt-893971	9.801		27	crPt-890441	21.234		27	crPt-890328	10.347		27	crPt-895615	65.53		27	crPt-894591	21.374
28	crPt-895833	15.946		28	crPt-892730	5.369		28	crPt-895198	42.158		28	crPt-891624	12.565		28	crPt-884072	9.802		28	crPt-890892	21.571		28	crPt-890467	10.437		28	crPt-895395	67.396		28	crPt-893506	31.287
29	crPt-893847	18.154		29	crPt-893830	5.442		29	crPt-894342	42.163		29	crPt-893545	12.673		29	crPt-895372	9.809		29	crPt-893725	21.66		29	crPt-884519	10.455						29	crPt-896009	32.713
30	crPt-891481	22.434		30	crPt-891982	5.604		30	crPt-890458	42.185		30	crPt-892296	12.788		30	crPt-895884	10.071		30	crPt-890236	21.666		30	crPt-891630	10.482						30	crPt-895676	34.375
				31	crPt-891149	6.17		31	crPt-884328	44.413		31	crPt-892813	12.818		31	crPt-891708	10.075		31	crPt-891515	21.713		31	crPt-891518	10.614						31	crPt-890086	37.022
				32	crPt-895968	6.344		32	crPt-894532	45.61		32	crPt-894178	12.819		32	crPt-894426	18.045		32	crPt-895270	21.843		32	crPt-894012	10.948						32	crPt-893298	37.166
	* redundant markers			33	crPt-895272	6.417		33	crPt-884240	46.647		33	crPt-890147	12.876		33	crPt-893825	19.982		33	crPt-891310	21.894		33	crPt-893179	11.244						33	crPt-891229	38.194
				34	crPt-894701	6.557		34	crPt-884664	46.647		34	crPt-891954	12.922		34	crPt-894753	20.126		34	crPt-892425	22.097		34	crPt-893464	11.652						34	crPt-890193	38.817
				35	crPt-892261	6.684		35	crPt-894531	46.753		35	crPt-893270	12.946		35	crPt-895036	20.14		35	crPt-891448	22.85		35	crPt-889924	11.661						35	crPt-890399	39.415
				36	crPt-895406	6.714		36	crPt-894698	46.759		36	crPt-892925	12.969		36	crPt-893533	21.329		36	crPt-890205	22.914		36	crPt-893168	11.945						36	crPt-892062	40.423
				37	crPt-891983	6.775		37	crPt-895973	52.267		37	crPt-890114	13.033		37	crPt-892567	22.437		37	crPt-893741	23.104		37	crPt-890434	12.486						37	crPt-894595	41.394
				38	crPt-892498	6.969		38	crPt-885142	54.489		38	crPt-892715	13.04		38	crPt-885274	22.459		38	crPt-890532	23.593		38	crPt-891505	13.353						38	crPt-890857	41.923
				39	crPt-890304	7.169		39	crPt-895225	55.638		39	crPt-894228	13.057		39	crPt-885191	22.524		39	crPt-895082	25.134		39	crPt-892494	13.512						39	crPt-893512	42.079
				40	crPt-884152	7.437		40	crPt-894578	55.731		40	crPt-890112	13.066		40	crPt-883783	22.858		40	crPt-891377	25.19		40	crPt-890400	13.641						40	crPt-884754	42.253
				41	crPt-893469	7.944		41	crPt-884759	60.393		41	crPt-892514	13.242		41	crPt-894221	23.694		41	crPt-885026	25.192		41	crPt-891672	13.66						41	crPt-896014	42.724
				42	crPt-891382	8.026		42	crPt-890213	60.6		42	crPt-893739	13.335		42	crPt-895575	31.793		42	crPt-891643	25.241		42	crPt-890592	14.119						42	crPt-892895	42.74
				43	crPt-891622	8.105		43	crPt-892235	60.607		43	crPt-890805	13.617		43	crPt-892065	37.226		43	crPt-894175	25.256		43	crPt-894028	15.95						43	crPt-893399	42.835
				44	crPt-891443	8.294		44	crPt-893223	61.16		44	crPt-894239	13.647		44	crPt-894042	37.243		44	crPt-892538	25.289		44	crPt-891586	17.001						44	crPt-894345	42.837
				45	crPt-893090	8.387		45	crPt-890533	61.259		45	crPt-895408	13.688		45	crPt-891070	39.665		45	crPt-885102	25.654		45	crPt-893363	18.053						45	crPt-885065	42.862
				46	crPt-895649	8.453		46	crPt-895960	61.371		46	crPt-892989	14.015		46	crPt-892078	39.677		46	crPt-892314	25.78		46	crPt-895814	19.261						46	crPt-884435	42.887
				47	crPt-885045	8.917		47	crPt-891597	61.396		47	crPt-895450	14.076		47	crPt-893039	40.715		47	crPt-890122	26.728		47	crPt-894552	20.893						47	crPt-884846	42.923
				48	crPt-895045	8.969		48	crPt-893808	61.401		48	crPt-884457	14.316		48	crPt-893481	40.725		48	crPt-894743	27.114		48	crPt-885101	20.937						48	crPt-884687	42.943
				49	crPt-895822	9.113		49	crPt-891642	61.41		49	crPt-885032	14.407		49	crPt-893094	41.787		49	crPt-892207	27.684		49	crPt-891342	20.959						49	crPt-892361	42.97
				50	crPt-893880	9.175		50	crPt-894953	61.648		50	crPt-891267	14.844		50	crPt-895283	41.814		50	crPt-894676	28.128		50	crPt-892270	21.872						50	crPt-891800	43.145
				51	crPt-895187	9.194		51	crPt-891036	61.838		51	crPt-894554	16.05		51	crPt-893075	41.822		51	crPt-884710	28.351		51	crPt-884056	22.603						51	crPt-895066	43.224
				52	crPt-891751	9.194		52	crPt-891795	62.126		52	crPt-884357	16.3		52	crPt-890649	41.936		52	crPt-890121	28.902		52	crPt-895040	23.673						52	crPt-894882	43.44
				53	crPt-894688	9.245		53	crPt-890582	63.014		53	crPt-891898	17.101		53	crPt-890183	42.315		53	crPt-890036	30.804		53	crPt-884940	24.457						53	crPt-894457	43.488
				54	crPt-895851	9.286		54	crPt-892819	63.015		54	crPt-895885	17.97		54	crPt-890072	42.752		54	crPt-894052	33.902		54	crPt-884694	24.698						54	crPt-892199	43.502
				55	crPt-891000	9.449		55	crPt-894977	63.122		55	crPt-889902	21.881		55	crPt-885273	42.77		55	crPt-892280	35.698		55	crPt-894829	25.269						55	crPt-892159	43.646
				56	crPt-892247	9.78		56	crPt-894100	64.074		56	crPt-893387	22.119		56	crPt-894880	45.031						56	crPt-894177	26.406						56	crPt-895326	44.271
				57	crPt-893217	9.923		57	crPt-890632	65.089						57	crPt-893444	45.037						57	crPt-885084	26.737						57	crPt-893934	44.464
				58	crPt-892755	10.886		58	crPt-894963	65.205						58	crPt-890657	45.039						58	crPt-892484	26.893						58	crPt-894144	44.938
				59	crPt-892221	11.008		59	crPt-892060	65.995						59	crPt-893436	45.081						59	crPt-890101	27.071						59	crPt-893755	44.946
				60	crPt-893938	11.044		60	crPt-895632	67.267						60	crPt-891459	45.361						60	crPt-895366	27.462						60	crPt-883998	45.137
				61	crPt-891102	11.155										61	crPt-892939	47.315						61	crPt-894838	27.997						61	crPt-892384	45.302
				62	crPt-895251	11.5										62	crPt-894194	48.82						62	crPt-893778	29.602						62	crPt-892913	45.731
				63	crPt-892290	11.582										63	crPt-892202	49.051						63	crPt-894403	29.615						63	crPt-895774	47.154
				64	crPt-890515	11.6										64	crPt-894879	49.54						64	crPt-890538	30.961						64	crPt-884498	50.154
				65	crPt-894862	11.635										65	crPt-893750	49.545						65	crPt-884170	33.543
				66	crPt-895787	11.65										66	crPt-894581	49.572						66	crPt-884221	39.814
				67	crPt-890263	11.696										67	crPt-891570	49.642						67	crPt-884024	41.12
				68	crPt-894308	11.717										68	crPt-893064	49.779						68	crPt-894898	42.132
				69	crPt-892704	11.887										69	crPt-894280	49.8						69	crPt-892074	44.405
				70	crPt-893946	12.138										70	crPt-893960	49.834						70	crPt-894040	47.043
				71	crPt-895934	12.363										71	crPt-892222	49.988						71	crPt-892243	47.22
				72	crPt-890915	12.702										72	crPt-892574	50.081						72	crPt-883865	51.058
				73	crPt-895329	13.72										73	crPt-892287	51.597						73	crPt-892729	51.622
				74	crPt-892520	13.907										74	crPt-891847	55.222						74	crPt-892309	51.784
				75	crPt-892428	14.652										75	crPt-895773	58.493						75	crPt-892867	52.454
				76	crPt-894131	15.46										76	crPt-893674	58.651						76	crPt-892621	52.464
				77	crPt-884034	16.664										77	crPt-890269	58.666						77	crPt-895992	52.471
				78	crPt-890491	18.381										78	crPt-894352	58.789						78	crPt-894529	52.473
				79	crPt-891647	19.473																		79	crPt-895655	52.478
				80	crPt-891215	20.343																		80	crPt-895843	52.659
				81	crPt-891902	21.447																		81	crPt-885128	54.572
				82	crPt-884021	21.843																		82	crPt-891199	55.124
				83	crPt-890725	23.389																		83	crPt-891028	55.693
				84	crPt-890749	24.277																		84	crPt-893950	56.119
				85	crPt-894732	26.495																		85	crPt-890513	56.321
				86	crPt-893866	28.682																		86	crPt-893721	56.627
				87	crPt-884019	29.247																		87	crPt-893896	56.706
				88	crPt-884074	29.553																		88	crPt-894736	56.714
				89	crPt-892265	29.669																		89	crPt-891169	56.715
				90	crPt-894853	29.671																		90	crPt-895032	56.727
				91	crPt-895933	29.768																		91	crPt-894069	56.729
				92	crPt-891876	29.808																		92	crPt-892405	56.73
				93	crPt-884352	30.394																		93	crPt-894436	56.731
																								94	crPt-894377	56.732
																								95	crPt-890801	56.734
																								96	crPt-894875	56.734
																								97	crPt-891494	56.737
																								98	crPt-893041	56.742
																								99	crPt-891389	56.746
																								100	crPt-892380	56.75
																								101	crPt-892441	56.753
																								102	crPt-891930	56.76
																								103	crPt-891697	56.775
																								104	crPt-895862	57.152
																								105	crPt-890773	57.438
																								106	crPt-890293	58.32
																								107	crPt-892692	60.044
																								108	crPt-890175	64.783
	group CH8
1	crPt-895227	0
2	crPt-891420	3.556
3	crPt-895998	6.327
4	crPt-892785	7.764
5	crPt-895950	8.266
6	crPt-891829	10.072
7	crPt-894173	10.177
8	crPt-891657	10.304
9	crPt-884852	10.329
10	crPt-890271	10.421
11	crPt-892638	10.504
12	crPt-884423	11.487
13	crPt-890148	12.946
14	crPt-885036	14.255
15	crPt-890958	20.095
16	crPt-892942	20.133
17	crPt-890890	20.133
18	crPt-894607	20.133
19	crPt-891013	20.198
20	crPt-890492	20.56
21	crPt-893437	23.021
22	crPt-892092	23.165
23	crPt-884733	25.949
24	crPt-891234	29.927
25	crPt-891725	59.579
26	crPt-890201	65.146
27	crPt-895615	65.53
28	crPt-895395	67.396
	group CH9
1	crPt-892893	0
2	crPt-896028	2.605
3	crPt-894817	3.927
4	crPt-891273	4.929
5	crPt-895386	5.193
6	crPt-892560	5.286
7	crPt-895896	5.312
8	crPt-891252	5.437
9	crPt-894000	5.562
10	crPt-891210	5.649
11	crPt-892493	5.798
12	crPt-891763	5.801
13	crPt-891503	6.256
14	crPt-889937	6.298
15	crPt-891076	6.303
16	crPt-892649	6.463
17	crPt-884633	6.862
18	crPt-890705	7.023
19	crPt-893010	16.348
20	crPt-891209	16.865
21	crPt-894489	16.985
22	crPt-890955	17.237
23	crPt-894605	18.821
24	crPt-893810	18.966
25	crPt-890830	21.086
26	crPt-893812	21.279
27	crPt-894591	21.374
28	crPt-893506	31.287
29	crPt-896009	32.713
30	crPt-895676	34.375
31	crPt-890086	37.022
32	crPt-893298	37.166
33	crPt-891229	38.194
34	crPt-890193	38.817
35	crPt-890399	39.415
36	crPt-892062	40.423
37	crPt-894595	41.394
38	crPt-890857	41.923
39	crPt-893512	42.079
40	crPt-884754	42.253
41	crPt-896014	42.724
42	crPt-892895	42.74
43	crPt-893399	42.835
44	crPt-894345	42.837
45	crPt-885065	42.862
46	crPt-884435	42.887
47	crPt-884846	42.923
48	crPt-884687	42.943
49	crPt-892361	42.97
50	crPt-891800	43.145
51	crPt-895066	43.224
52	crPt-894882	43.44
53	crPt-894457	43.488
54	crPt-892199	43.502
55	crPt-892159	43.646
56	crPt-895326	44.271
57	crPt-893934	44.464
58	crPt-894144	44.938
59	crPt-893755	44.946
60	crPt-883998	45.137
61	crPt-892384	45.302
62	crPt-892913	45.731
63	crPt-895774	47.154
64	crPt-884498	50.154
